# Supplementary material for: Multiplex translaminar imaging in the spinal cord of behaving mice
Source: Nat Commun. 2023 Mar 21;14:1427. doi: 10.1038/s41467-023-36959-2 (PMC10030868; doi:10.1038/s41467-023-36959-2)
Supplement: Supplementary file 9 — Source Data [file 41467_2023_36959_MOESM9_ESM.zip]

Archive with 20 entries (19 files):
- SourceData/
- __MACOSX/._SourceData
- SourceData/SourceData_Fig5.xlsx
- __MACOSX/SourceData/._SourceData_Fig5.xlsx
- SourceData/SourceData_SupplementaryFig6.xlsx
- __MACOSX/SourceData/._SourceData_SupplementaryFig6.xlsx
- SourceData/SourceData_SupplementaryFig10.xlsx
- __MACOSX/SourceData/._SourceData_SupplementaryFig10.xlsx
- SourceData/SourceData_SupplementaryFig7.xlsx
- __MACOSX/SourceData/._SourceData_SupplementaryFig7.xlsx
- SourceData/SourceData_Fig4.xlsx
- __MACOSX/SourceData/._SourceData_Fig4.xlsx
- SourceData/SourceData_SupplementaryFig8.xlsx
- __MACOSX/SourceData/._SourceData_SupplementaryFig8.xlsx
- SourceData/SourceData_SupplementaryFig9.xlsx
- __MACOSX/SourceData/._SourceData_SupplementaryFig9.xlsx
- SourceData/SourceData_SupplementaryFig2.xlsx
- __MACOSX/SourceData/._SourceData_SupplementaryFig2.xlsx
- SourceData/SourceData_Fig1.xlsx
- __MACOSX/SourceData/._SourceData_Fig1.xlsx
