# Supplementary material for: Multiplex translaminar imaging in the spinal cord of behaving mice
Source: Nat Commun. 2023 Mar 21;14:1427. doi: 10.1038/s41467-023-36959-2 (PMC10030868; doi:10.1038/s41467-023-36959-2)
Supplement: Supplementary file 9 — Source Data [file 41467_2023_36959_MOESM9_ESM.zip › SourceData/SourceData_Fig5.xlsx]

## Sheet: Figure 5c Active ROIs(%)
Fig. 5c Translaminar calcium response of Tac1-expressing neurons to noxious pinch
Mouse Tac1-3 are all female
Depth	Mouse 1 (Tac1_data2)	Mouse 1 (Tac1_data6)	Mouse 1 (Tac1_data7)	Mouse 1 (Tac1_data8)	Mouse 2 (Tac2_data1)	Mouse 2 (Tac2_data4)	Mouse 2 (Tac2_data11)	Mouse 2 (Tac2_data12)	Mouse 3 (Tac3_data1)	Mouse 3 (Tac3_data10)	Mouse 3 (Tac3_data13)		Depth	Mean	SD	SEM	P-value (0-50 depth vs all other depths paired two sided t-tests)
600-650	0	0	0	0	0	0	0	0	0	0	0		600-650	0	0	0	>0.999
550-600	0	0	0	0	0	0	0	0	0	0	0		550-600	0	0	0	>0.999
500-550	0	0	0	0	18.2	15.65	19.1	10	16.2	16	15.2		500-550	10.0318	8.26705	2.92284	0.0781
450-500	0	0	59	5.6	33	42.6	55	33	37	57.7	48		450-500	33.7182	22.4195	7.92649	0.0041
400-450	38	42	45.3	48.78	62	66	71	80.12	80.12	67	91		400-450	62.8473	17.4397	6.16586	0.0004
350-400	66	69.76	77	82.1	62	79.1	75.89	77	82.15	72	61		350-400	73.0909	7.54653	2.6681	0.0001
300-350	70	81	70.09	74	70	74	71.2	83.2	83.2	81	77		300-350	75.8809	5.40825	1.91211	0.0002
250-300	52	51.12	55	64	54.7	55.65	56	66.7	66	72	67		250-300	60.0155	7.21633	2.55136	0.0004
200-250	72	77	81	82.2	93	75	88	95	98.2	76	67.9		200-250	82.3	9.98649	3.53076	0.0004
150-200	20	21.2	23	18	21	25	6	12	39	25	5		150-200	19.5636	9.53596	3.37147	0.0047
100-150	0	0	0	0	0.5	0.75	0	0	0	0	0		100-150	0.113636	0.258931	0.0915461	0.1762
50-100	0	0	2.3	0	1	0	0	2	2.7	0	0		50-100	0.727273	1.08452	0.383435	0.0503
0-50	0	0	0	0	0	0	0	0	0	0	0		0-50	0	0	0

## Sheet: Figure 5d Onset latency
Fig. 5d Onset latency of calcium transients in Tac1-expressing neurons (noxious pinch without run)
Mouse Tac1-3 are all female
Mouse ID	Noxious Pinch Only				Noxious Pinch Only
Mouse 1 (Tac1_data2)	0.33
Mouse 1 (Tac1_data6)	0.29			Minimum	0.29
Mouse 1 (Tac1_data7)	0.5			25% Percentile	0.33
Mouse 1 (Tac1_data8)	0.48			Median	0.5
Mouse 2 (Tac2_data1)	0.3			75% Percentile	0.71
Mouse 2 (Tac2_data4)	0.55			Maximum	0.866
Mouse 2 (Tac2_data11)	0.67			Range	0.576
Mouse 2 (Tac2_data12)	0.866
Mouse 3 (Tac3_data1)	0.78			Mean	0.5387
Mouse 3 (Tac3_data10)	0.45			SD	0.1968
Mouse 3 (Tac3_data13)	0.71			SEM	0.05933

## Sheet: Figure 5h  Active ROIs(%)
Fig. 5h Translaminar calcium response of Tac1-expressing neurons to running
Mouse Tac1-3 are all female
Depth	Mouse 1 (Tac1_data13)	Mouse 1 (Tac1_data14)	Mouse 1 (Tac1_data15)	Mouse 2 (Tac2_data9)	Mouse 2 (Tac2_data13)	Mouse 2 (Tac2_data15)	Mouse 3 (Tac3_data4)	Mouse 3 (Tac3_data7)		Depth	Mean	SD	SEM	P-value two sided paired t-test
600-650	1.2	5	2	4.2	5	4.7	1	2		600-650	3.1375	1.74923	0.618448	0.4986
550-600	2	2	2.1	1.2	2	1.6	2.2	4		550-600	2.1375	0.819298	0.289666	0.3911
500-550	1.7	0	5	3.3	0	1.5	2	5		500-550	2.3125	1.97299	0.697556	0.428
450-500	0	0	0	0	0.87	0	0.7	2		450-500	0.44625	0.722475	0.255433	0.321
400-450	0	0	0	0	1.2	0	1	3		400-450	0.65	1.07305	0.379379	0.3415
350-400	0	0	0	1.24	0	1.5	1	4		350-400	0.9675	1.37836	0.487324	0.376
300-350	0	2.4	0	2	5	1	2.2	5		300-350	2.2	1.95959	0.69282	0.9169
250-300	0	0	0	0	0	0	0	2		250-300	0.25	0.707107	0.25	>0.9999
200-250	0	0	0	0	0	0	0	1		200-250	0.125	0.353553	0.125	>0.9999
150-200	0	0	0	0	0	0	0	1.5		150-200	0.1875	0.53033	0.1875	0.126
100-150	0	0	0	0	0	0	0	0		100-150	0	0	0	>0.9999
50-100	0	0	0	0	0	0	0	0		50-100	0	0	0	>0.9999
0-50	0	0	0	0	0	0	0	0		0-50	0	0	0	>0.9999

## Sheet: Figure 5e Duration
Fig. 5e Duration of calcium transients in Tac1-expressing neurons (noxious pinch without run)
Mouse Tac1-3 are all female
Mouse ID	Population	Individual ROIs					Individual ROIs	Population
Mouse 1 (Tac1_data2)	2.79	2.76183
Mouse 1 (Tac1_data6)	2.7	2.73637				Minimum	1.594	2.37
Mouse 1 (Tac1_data7)	2.37	2.71725				25% Percentile	1.897	2.72
Mouse 1 (Tac1_data8)	3.3	2.77424				Median	2.038	3.3
Mouse 2 (Tac2_data1)	2.94	2.80815				75% Percentile	2.505	3.87
Mouse 2 (Tac2_data4)	2.72	2.7051				Maximum	3.334	4.46
Mouse 2 (Tac2_data11)	3.87	2.59668				Range	1.74	2.09
Mouse 2 (Tac2_data12)	4.46	2.61965
Mouse 3 (Tac3_data1)	4.32	2.70865				Mean	2.198	3.288
Mouse 3 (Tac3_data10)	3.44	2.73737				SD	0.4061	0.6837
Mouse 3 (Tac3_data13)	2.59	2.81522				SEM	0.01659	0.2301
		2.88054
		3.00546
		2.88985
		2.54445
		2.58324
		2.59253
		2.60306
		2.65209
		2.62493
		2.81164
		2.9289
		2.93933
		3.10533
		3.02039
		2.84418
		2.68625
		2.81663
		2.96015
		3.0251
		2.93847
		2.87416
		2.75221
		2.70885
		2.70011
		2.6584
		3.11067
		3.19743
		3.08945
		3.02803
		2.94858
		2.81252
		2.69124
		2.77501
		2.79523
		2.7296
		2.79431
		2.71601
		2.67765
		2.67658
		2.78152
		2.88119
		2.96735
		3.12856
		2.3962
		2.44698
		2.72858
		3.015
		2.87821
		2.69417
		2.6095
		2.57844
		2.49079
		3.10547
		3.07258
		2.89106
		2.87361
		2.79233
		2.81264
		2.89991
		1.82667
		1.74064
		1.72917
		1.72078
		1.72368
		1.84773
		1.81298
		1.78657
		1.80308
		1.83065
		1.79188
		1.73921
		1.74944
		1.70015
		1.7405
		1.72522
		1.71498
		1.71991
		1.69565
		1.72978
		1.72503
		1.71579
		1.68563
		1.74317
		1.718
		1.75119
		1.79791
		1.80003
		1.7713
		1.72691
		1.70215
		1.70051
		1.70092
		1.67864
		1.75561
		1.73666
		1.72998
		1.73327
		1.8071
		1.75337
		1.78726
		1.72931
		2.98711
		2.49722
		2.61788
		2.74311
		2.95356
		2.45317
		2.51338
		2.71502
		2.64665
		2.71524
		3.03885
		2.52916
		2.57536
		2.65136
		2.65693
		3.03092
		2.81474
		3.13009
		2.81557
		2.73784
		3.29093
		3.26514
		3.33414
		2.93036
		2.77436
		2.81572
		2.90923
		3.03385
		3.08021
		3.12376
		3.19806
		2.79408
		2.62626
		2.68965
		2.87787
		2.71981
		2.85758
		2.87742
		2.72175
		2.66769
		2.84188
		2.74326
		2.4479
		3.11517
		2.80717
		2.7532
		2.66548
		2.72026
		2.39746
		2.20649
		2.35578
		2.09436
		1.92081
		1.8669
		1.94946
		1.85431
		2.40552
		2.50504
		2.45599
		2.37954
		2.16462
		1.7893
		2.25537
		2.33285
		2.34308
		2.3764
		1.8925
		1.59542
		1.71124
		1.68519
		1.95617
		1.64494
		1.76153
		1.74736
		1.95578
		1.99017
		1.84301
		1.85673
		2.42826
		2.86485
		2.56187
		2.44023
		1.71617
		2.25014
		1.80191
		1.80087
		1.79823
		1.79334
		1.83497
		1.73134
		1.7495
		1.72676
		1.88686
		2.1901
		2.20506
		2.18943
		1.95073
		1.79994
		1.83905
		1.97235
		2.09921
		2.4512
		1.89756
		1.92713
		1.88614
		1.95722
		2.03735
		2.02886
		2.13363
		1.93554
		1.91713
		1.89544
		1.92935
		1.83745
		1.80872
		1.95149
		1.92844
		1.85133
		1.85488
		2.22203
		2.50569
		2.33774
		1.79372
		1.68926
		1.90224
		1.8856
		1.77031
		1.81561
		1.8686
		2.16301
		2.36307
		1.97478
		1.87069
		1.66438
		1.76753
		1.82528
		1.90563
		1.90683
		1.89723
		1.99131
		1.92434
		1.94666
		1.78727
		1.87052
		1.94464
		2.03605
		1.85993
		1.93964
		1.9701
		2.00931
		2.03812
		1.93784
		2.04623
		2.08263
		1.99338
		1.88009
		1.89978
		1.97646
		1.92829
		1.65378
		1.85608
		1.89942
		1.89514
		1.95397
		2.07247
		1.84191
		1.70328
		1.62881
		1.69913
		1.69326
		1.83537
		1.85453
		1.92875
		1.99245
		1.95268
		1.91488
		1.75509
		1.76535
		1.72812
		1.76796
		1.75497
		1.80692
		1.81218
		1.80503
		1.92834
		1.88459
		1.83415
		2.02532
		2.0935
		2.00084
		2.0453
		2.01616
		2.00057
		2.06011
		1.84439
		1.95667
		1.95903
		1.94428
		1.69206
		1.72042
		1.72177
		1.94144
		1.90096
		1.94572
		1.97946
		1.86379
		1.84603
		1.67464
		1.65224
		1.59376
		1.84698
		1.99478
		2.32327
		1.68699
		1.69645
		1.8876
		1.99767
		2.04487
		1.72657
		1.67209
		1.73491
		1.73212
		1.75425
		1.80997
		1.92764
		1.99083
		2.08427
		2.06036
		1.78394
		1.95483
		1.97868
		1.91682
		2.04358
		2.11482
		2.1033
		1.93677
		2.02104
		2.08484
		2.53484
		1.99835
		1.94917
		1.91749
		1.92665
		1.8297
		1.71566
		1.93243
		1.94587
		1.90765
		1.93389
		1.98933
		1.94619
		1.87351
		1.86849
		1.82899
		1.77325
		1.71432
		1.97472
		1.88509
		2.35142
		1.6732
		1.71067
		1.79078
		1.97264
		1.93087
		1.91559
		1.85055
		1.70987
		1.75197
		1.83516
		1.86711
		1.86385
		1.87516
		1.9312
		1.96333
		1.95001
		2.01486
		2.12283
		1.89464
		2.03017
		2.06769
		2.04078
		1.93039
		1.95778
		1.88243
		2.00593
		2.04006
		2.08094
		2.05098
		2.20316
		2.06547
		1.83225
		1.83614
		2.04096
		1.93697
		1.82556
		1.7967
		1.74725
		1.7101
		1.80967
		1.9522
		2.48696
		1.76871
		1.77134
		1.91795
		2.0234
		2.02693
		1.85548
		1.7838
		1.94117
		1.91878
		1.90756
		1.84377
		1.79833
		1.71438
		1.89292
		1.99873
		2.11332
		2.1003
		2.07828
		2.07275
		1.93763
		1.99423
		2.0637
		2.13034
		2.02075
		2.10067
		2.0294
		2.01332
		2.04995
		2.02261
		2.12991
		1.97829
		1.8971
		1.80864
		1.80504
		1.77661
		1.77891
		1.83403
		1.87624
		2.0751
		2.02257
		2.00021
		1.83678
		1.96587
		1.85881
		1.87717
		1.873
		1.84452
		1.98376
		1.94589
		1.93771
		2.00167
		2.00515
		2.01332
		1.93809
		2.10052
		2.21527
		2.0447
		2.15504
		2.02859
		2.00454
		1.8155
		1.93051
		1.86325
		1.80009
		1.78874
		1.77619
		1.84146
		1.88588
		1.96782
		2.51484
		2.04049
		1.90952
		1.90889
		1.98693
		1.94492
		2.07441
		2.08568
		2.08637
		2.23421
		2.10688
		1.89681
		1.82326
		1.81827
		1.95018
		1.9127
		1.93642
		1.91685
		2.16654
		2.13161
		2.06564
		2.02174
		2.07528
		2.13062
		1.81944
		1.78169
		1.8652
		1.96173
		1.99747
		1.90723
		1.90073
		1.93537
		1.91503
		1.99399
		1.79904
		1.9111
		1.89144
		1.92991
		1.97299
		2.20325
		2.06628
		2.0641
		2.25906
		1.9118
		1.89796
		1.97966
		2.29832
		2.18926
		2.09932
		2.05645
		2.0854
		2.13877
		2.26143
		2.17201
		2.18831
		2.26129
		2.04082
		2.00785
		1.98313
		1.99012
		1.89844
		1.9392
		2.04322
		2.22196
		2.27488
		2.12101
		2.17399
		2.10024
		2.15672
		2.08156
		2.14509
		2.19646
		2.43046
		1.85875
		1.87143
		1.91882
		2.01333
		2.01826
		2.23123
		1.96659
		2.26165
		1.95448
		2.09487
		2.26603
		2.03092
		1.99737
		1.94984
		1.88227
		1.92072
		2.274
		2.19758
		2.15667
		2.30002
		2.30063
		2.32998
		2.30728
		2.14136
		2.23628
		2.28841
		2.46094
		2.26891
		2.32976
		2.22097
		2.26073
		2.18269
		2.05335
		2.20964
		2.32483
		2.4016
		2.26054
		2.30332
		2.29237
		2.27844
		2.27701
		2.24452
		2.27724
		2.31133
		3.43548
		4.32095
		3.37121
		4.43237
		4.36846
		3.31989
		3.46022
		3.34686
		4.26684
		3.74595
		2.95466
		2.86953
		3.0171
		3.01933
		4.31629
		3.43054
		3.57501
		2.90361
		2.98889
		3.94313
		3.70403
		4.08365
		4.12397
		3.35771
		3.19057
		2.99236
		2.86138
		2.88437
		1.86314
		1.85418
		1.81752
		1.76809
		1.73457
		1.72291
		1.81869
		1.84428
		1.90445
		1.81672
		1.79861
		1.74206
		1.68403
		1.73044
		1.75171
		1.746
		1.68479
		1.77545
		1.78994
		1.84684
		1.77072
		1.85845
		1.88749
		1.8106
		1.73496
		1.7202
		1.75664
		1.76038
		1.78701
		1.85592
		1.87339
		1.85345
		1.83859
		1.75781
		1.77859
		1.81329
		1.71207
		1.74272
		1.66357
		1.69335
		1.75768
		3.26296
		3.92258
		1.9233
		1.86574
		1.80939
		1.82046
		1.82916
		1.75045
		1.85449
		1.8473
		1.87002
		1.75802
		1.88183
		1.86783
		1.8981
		1.86469
		1.85744
		1.91666
		1.98427
		2.00593
		1.99815
		1.99144
		1.8734
		1.97643
		1.90883
		1.86464
		1.87818
		1.98573
		2.00203
		2.03157
		2.04401
		1.96593
		1.97566
		1.93218
		1.91331
		1.89235
		1.9748
		1.90044
		1.98123
		1.99086
		2.00192
		1.98465
		1.99046
		1.97284
		2.03539
		2.04249
		2.01429
		1.94792
		2.03102
		2.03646
		1.9454
		2.00504
		2.00873
		1.93876
		1.9515
		1.96188
		2.02698
		2.01676
		2.00804
		1.99633
		2.02738
		2.03694
		2.02
		2.03399
		2.0436
		2.03928
		1.90089
		1.90784
		1.98499
		2.08271
		2.12696
		2.11174
		2.0775
		1.99109
		1.93407
		1.8299
		1.97284
		2.02816
		1.86578
		1.95885
		1.99375
		2.02695
		2.018
		1.9893
		1.82936
		1.88903
		1.87442
		1.82132
		1.79037
		1.90497
		1.91474
		1.79717
		1.81888
		1.9637
		1.86988
		1.9146
		1.86283
		1.85509
		1.88939
		2.55433
		1.79796
		1.79512
		1.77316
		1.8912
		1.77727
		1.7707
		1.89323
		1.90093
		1.85583
		1.91424
		1.75169
		1.75062
		1.83824
		1.77586
		1.74545
		1.77588
		1.74687
		1.74194
		1.72008
		1.74678
		1.68665
		1.66311
		1.66741
		1.77151
		1.89496
		1.74414
		1.74167
		1.84164
		1.82244
		1.8289
		1.82075
		1.80818
		1.8232
		1.83015
		1.81407
		1.76116
		1.75336
		1.75445
		1.76049
		1.74255
		1.76741
		1.77651
		1.79152
		1.77748
		1.84029
		1.84892
		1.74381
		1.69293
		1.71062
		1.73519
		1.78437
		1.79891
		1.81426
		4.46287
		4.49815
		4.34489
		4.0177
		3.70254
		3.58479
		3.59997
		3.40227
		3.63899
		3.51952
		3.78217
		1.83712
		1.82524
		1.83935
		1.79945
		1.75096
		1.89979
		1.89992
		1.73596
		1.72687
		1.78964
		1.83571
		1.7343
		1.79625
		1.81309
		1.80298
		1.73965
		1.72362
		1.64055
		1.73581
		1.75193
		1.6962
		1.74894
		1.75414
		1.80234
		1.72865
		1.7319
		1.7256
		1.73171
		1.68722
		1.68599
		1.67784
		1.66972
		1.78161
		1.79453
		1.78279
		1.7888
		1.7374
		1.83828
		1.78559
		1.76907
		1.81773
		1.79105
		1.70024
		1.79415
		1.74489
		1.78139
		1.85814
		1.84717
		1.79734
		1.81647
		1.8284
		1.79825
		1.79591
		1.78093
		1.81627
		1.834
		1.87217
		1.891
		1.89106
		1.89675
		2.80151
		3.05909
		3.28615
		2.91067
		3.04178
		3.19283
		3.17077
		3.01325
		3.27653
		3.50994
		3.45043
		3.19409
		3.09576
		3.13589
		3.22519
		3.21458
		3.38415
		3.38002
		4.04192
		1.94953
		1.96071
		1.98342
		1.94277
		1.97874
		1.95921
		1.92376
		1.93265
		1.94115
		1.99379
		2.00429
		2.00652
		2.01336
		1.99152
		1.98863
		2.01581
		2.01645
		1.98707
		1.95252
		1.94987
		1.94888
		1.96359
		1.9933
		1.9663
		1.93781
		2.01219
		2.02055
		1.97167
		1.95196
		2.05512
		2.01932
		2.08749
		1.98178
		2.03549
		1.98802
		2.03852
		1.96314
		1.97048
		1.98529
		3.16396
		4.23604
		4.1546
		3.72007
		3.5207
		3.15591
		3.53932
		3.20055
		2.90511
		2.84876
		3.02032
		3.44533
		3.6985
		3.99946
		3.86207
		3.56993
		3.68666
		3.86664
		3.66762
		3.63638
		3.56038
		3.34393
		3.2571
		2.78669
		5.47545
		5.14553
		4.9375
		4.05434
		4.32962
		4.18789
		3.89279
		3.66064
		3.71683
		1.77726
		1.83016
		1.7356
		1.75203
		1.78538
		1.78837
		1.81893
		1.75342
		1.77105
		1.75581
		1.72218
		1.69577
		1.74378
		1.74833
		1.74577
		1.6927
		1.71597
		1.778
		1.77142
		1.77099
		1.78672
		1.76741
		1.76344
		1.76844
		1.662
		1.63811
		1.77188
		1.84464
		1.81126
		1.67565
		3.79488
		3.61123
		3.36746
		3.18437
		5.37259
		4.89832
		4.74317
		4.37491
		4.22861
		3.76136
		3.73956
		3.80378
		3.82664
		3.95893
		3.75049
		4.04174
		3.99723
		3.86408
		4.04131
		3.7299
		3.24737
		3.58519
		3.42436
		3.43076
		3.30344
		3.25659
		3.42079
		3.45622
		2.95303
		3.19233
		3.24493
		3.66744
		3.37572
		2.89598
		2.87965
		2.91957
		2.88343
		3.11059
		3.71349
		4.40246
		4.25281
		4.57982
		4.32903
		4.08644
		4.24512
		4.05928
		3.96074
		4.25079
		3.95553
		4.23538
		4.6044
		4.89509
		3.37918
		3.24703
		3.28152
		2.94415
		2.99073
		3.67268
		3.49223
		3.5468
		3.43874
		3.10716
		2.96598
		2.86266
		2.79342
		4.9191
		4.8801
		4.65983
		4.26918
		4.08717
		3.9862
		4.22569
		4.35242
		4.40422
		4.17369
		3.37743
		3.15525
		3.31526
		3.03201
		3.41498
		3.33574
		3.70574
		3.50685
		3.77283
		3.44633
		3.17946
		3.04303
		2.22253
		2.05334
		1.9076
		1.98102
		2.05204
		1.94391
		1.77883
		1.66033
		1.73122
		1.73834
		1.63615
		1.25324
		1.7271
		2.30647
		2.01685
		1.99611
		1.98935
		1.85043
		1.8889
		1.83846
		1.98103
		1.98034
		1.92476
		1.78287
		1.66654
		1.75518
		1.55712
		1.27403
		1.25189
		1.70413
		1.82016
		1.94581
		1.91046
		1.95992
		2.07444
		2.45383
		2.43433
		2.38681
		2.31942
		2.44736
		2.55185
		2.46295
		2.1833
		2.02709
		1.97446
		1.88933
		1.73624
		1.69934
		2.44102
		2.13576
		1.94517
		1.97853
		1.91941
		1.87199
		1.80544
		1.93608
		1.89678
		1.83186
		1.67955
		1.46066
		1.87433
		1.87957
		1.80039
		1.81541
		1.78563
		1.77102
		1.775
		1.78211
		1.74891
		1.70688
		1.82391
		1.93605
		1.75801
		1.77082
		1.80728
		1.8709
		1.78284
		1.75053
		1.73811
		1.87859
		1.74604
		1.84141
		1.86209
		1.88311
		1.86712
		1.93603
		1.8955
		1.95796
		1.8827
		1.97972
		1.96627
		1.87351
		1.90295
		1.95886
		1.90073
		1.92139
		1.97219
		2.04209
		2.04485
		1.9443
		1.96123
		1.94529
		1.9157
		1.9233
		1.9943
		1.96193
		1.90147
		1.91169
		1.94061
		2.02219
		1.99609
		2.0036
		2.00785
		2.03888
		2.0195
		1.96612
		1.95986
		1.98545
		1.96338
		2.0484
		2.01886
		2.03792
		1.9546
		1.96884
		1.98783
		2.01955
		2.02641
		2.07273
		2.05711
		2.04458
		2.07148
		2.01575
		2.03369
		2.05034
		1.90298
		1.8959
		1.86255
		1.83678
		1.78203
		1.81716
		1.87228
		1.74683
		1.83675
		1.9063
		1.91556
		1.91435
		1.93152
		1.84016
		1.96731
		1.8281
		1.88081
		1.79684
		1.82498
		1.88157
		1.9231
		1.87495
		1.86056
		1.77354
		1.91881
		1.78433
		1.74408
		1.80634
		1.76773
		1.72747
		1.73647
		1.73068
		1.70899
		1.75338
		1.74645
		1.82636
		1.78787
		1.7668
		1.75985
		1.76061
		1.71058
		1.77212
		1.72342
		1.68664
		1.72746
		1.77577
		1.8007
		1.80507
		1.77231
		1.75999
		1.83696
		1.7241
		1.84754
		1.78683
		1.76023
		1.77332
		1.75642
		1.70159
		1.80441
		1.79169
		1.70276
		1.81769
		1.83702
		1.82728

## Sheet: Figure 5e Individual ROIs
Fig. 5e Individual ROIs divided by mouse
Mouse Tac1-3 are all female
Mouse 1 (Tac1_data2)	Mouse 1 (Tac1_data6)	Mouse 1 (Tac1_data7)	Mouse 1 (Tac1_data8)	Mouse 2 (Tac2_data1)	Mouse 2 (Tac2_data4)	Mouse 2 (Tac2_data11)	Mouse 2 (Tac2_data12)	Mouse 3 (Tac3_data1)	Mouse 3 (Tac3_data10)	Mouse 3 (Tac3_data13)
2.76183	2.62493	3.26514	1.71566	2.29237	2.76183	2.81572	1.99017	1.85548	2.77436	2.80151
2.73637	2.81164	3.33414	1.93243	2.27844	2.73637	2.90923	1.84301	1.7838	2.81572	3.05909
2.71725	2.9289	2.93036	1.94587	2.27701	2.71725	3.03385	1.85673	1.94117	2.90923	3.28615
2.77424	2.93933	2.77436	1.90765	2.24452	2.77424	3.08021	2.42826	1.91878	3.03385	2.91067
2.80815	3.10533	2.81572	1.93389	2.27724	2.80815	3.12376	2.86485	1.90756	3.08021	3.04178
2.7051	3.02039	2.90923	1.98933	2.31133	2.7051	3.19806	2.56187	1.84377	3.12376	3.19283
2.59668	2.84418	3.03385	1.94619	2.71981	2.59668	2.79408	2.44023	1.79833	3.19806	3.17077
2.61965	2.68625	3.08021	1.87351	2.85758	2.61965	2.62626	1.71617	1.71438	2.79408	3.01325
2.70865	2.81663	3.12376	1.86849	2.87742	2.70865	2.68965	2.25014	1.89292	2.62626	3.27653
2.73737	2.96015	3.19806	1.82899	2.72175	2.73737	3.87787	1.80191	1.99873	2.68965	3.50994
2.81522	3.0251	2.79408	1.77325	2.66769	2.81522	2.71981	1.80087	2.11332	2.87787	3.45043
2.88054	2.93847	2.62626	1.71432	2.84188	2.88054	2.85758	1.79823	2.1003	2.71981	3.19409
3.00546	2.87416	2.68965	1.97472	2.74326	3.00546	3.87742	1.79334	2.07828	2.85758	3.09576
2.88985	2.75221	2.87787	1.88509	2.4479	2.88985	3.72175	1.83497	2.07275	2.87742	3.13589
2.54445	2.70885	2.71981	2.35142	3.11517	2.54445	3.66769	1.73134	1.93763	2.72175	3.22519
2.58324	2.70011	2.85758	1.6732	2.80717	2.58324	2.84188	1.7495	1.99423	2.66769	3.21458
2.59253	2.6584	2.87742	1.71067	2.7532	2.59253	3.74326	1.72676	2.0637	2.84188	3.38415
2.60306	3.11067	2.72175	1.79078	2.66548	2.60306	3.4479	1.88686	2.13034	2.74326	3.38002
2.65209	3.19743	2.66769	1.97264	2.72026	2.65209	3.11517	2.1901	2.02075	2.4479	4.04192
2.76183	3.08945	2.84188	1.93087	2.39746	2.79342	2.80717	2.20506	2.10067	3.11517	1.94953
2.73637	3.02803	2.74326	1.91559	2.20649	4.9191	2.7532	2.18943	2.0294	2.80717	1.96071
2.71725	2.94858	2.4479	1.85055	3.74595	4.8801	2.66548	1.95073	2.01332	2.7532	1.98342
2.77424	2.81252	3.11517	1.70987	2.95466	4.65983	3.72026	1.79994	2.04995	2.80151	1.94277
2.80815	2.69124	2.80717	1.75197	2.86953	4.26918	3.39746	3.29409	2.02261	3.05909	1.97874
2.7051	2.77501	2.7532	1.83516	3.0171	4.08717	2.20649	3.99576	2.12991	3.28615	1.95921
2.59668	2.79523	2.66548	1.86711	3.01933	3.9862	3.35578	3.93589	1.97829	2.91067	1.92376
2.61965	2.7296	2.72026	1.86385	4.31629	4.22569	2.09436	3.72519	1.8971	3.04178	1.93265
2.70865	2.79431	2.39746	1.87516	3.43054	4.35242	3.92081	3.21458	1.80864	3.19283	1.94115
2.73737	2.71601	2.20649	1.9312	3.57501	4.40422	3.19057	3.38415	1.80504	3.17077	1.99379
2.81522	2.67765	2.35578	1.96333	2.90361	4.17369	2.99236	3.88002	1.77661	3.01325	2.00429
2.88054	2.67658	2.09436	1.95001	2.98889	3.37743	2.86138	4.04192	1.77891	3.27653	2.00652
3.00546	2.78152	3.92081	2.01486	3.94313	3.15525	2.88437	1.94953	1.83403	3.50994	2.01336
2.88985	2.88119	3.8669	2.12283	3.70403	3.31526	3.86314	1.96071	1.87624	3.45043	1.99152
2.54445	2.96735	3.94946	1.89464	4.08365	3.03201	3.85418	1.98342	2.0751	3.19409	1.98863
2.58324	3.12856	3.85431	2.03017	4.12397	3.41498	3.81752	3.16396	2.02257	3.09576	2.01581
2.59253	2.3962	2.40552	2.06769	3.35771	3.33574	3.76809	4.23604	2.00021	3.13589	2.01645
2.60306	2.44698	2.50504	2.04078	3.93876	3.70574	2.73457	4.1546	1.83678	3.22519	1.98707
2.65209	2.72858	2.45599	1.93039	3.9515	3.50685	3.72291	3.72007	1.96587	3.21458	1.95252
2.62493	3.015	2.37954	1.95778	1.96188	3.77283	3.81869	3.5207	1.85881	3.38415	2.94987
2.81164	2.87821	2.16462	1.88243	2.02698	3.44633	3.84428	3.15591	1.87717	3.38002	1.94888
2.9289	2.69417	1.7893	2.00593	3.01676	3.17946	3.90445	1.95149	1.873	4.04192
2.93933	2.6095	2.25537	2.04006	2.00804	3.04303	3.81672	1.92844	1.84452	1.94953
3.10533	2.57844	2.33285	2.08094	2.99633	2.22253	3.79861	1.85133	1.98376	1.96071
3.02039	2.49079	2.34308	2.05098	3.02738	2.05334	3.74206	1.85488	1.94589	1.98342
2.84418	3.10547	2.3764	2.20316	2.03694	1.9076	3.68403	2.22203	1.93771	3.16396
2.68625	3.07258	3.3925	2.06547	3.02	1.98102	3.73044	2.50569	2.00167	4.23604
2.81663	2.89106	1.59542	1.83225	2.03399	2.05204	3.75171	2.33774	2.00515	4.1546
2.96015	2.87361	4.32095	1.83614	3.0436	2.20325	3.746	1.79372	2.01332	3.72007
3.0251	2.79233	3.37121	2.04096	3.03928	2.06628	3.68479	1.68926	1.93809	3.5207
2.93847	2.81264	4.43237	1.93697	2.90089	2.0641	3.77545	1.90224	2.10052	3.15591
2.87416	2.89991	4.36846	1.82556	2.90784	2.25906	3.78994	1.8856	2.21527	3.53932
2.75221	2.78482	3.31989	1.7967	2.98499	1.9118	3.84684	1.77031	2.0447	3.20055
2.70885	2.73034	3.46022	1.74725	2.08271	1.89796	3.77072	1.81561	2.15504	2.90511
2.70011	2.62762	3.34686	1.7101	2.12696	1.97966	2.85845	1.8686	2.02859	2.84876
2.6584	2.50427	4.26684	1.80967	2.11174	2.29832	3.88749	2.16301	2.00454	3.02032
3.11067	2.42536	3.74595	1.9522	2.0775	2.18926	3.8106	2.36307	1.8155	3.44533
3.19743	2.38674	2.95466	2.48696	2.99109	2.09932	3.73496	1.91882	1.93051	3.6985
3.08945	3.06148	2.86953	1.76871	2.93407	2.05645	2.7202	2.01333	1.86325	3.99946
3.02803	2.72693	3.0171	1.77134	2.8299	2.0854	3.75664	2.01826	1.80009	3.86207
2.94858	2.66011	3.01933	1.91795	2.97284	2.13877	3.76038	2.23123	1.78874	3.56993
2.81252	2.58821	4.31629	2.0234	2.02816	2.26143	3.78701	1.96659	1.77619	3.68666
2.69124	2.61084	3.43054	2.02693	1.86578	2.17201	3.85592	2.26165	1.84146	3.86664
2.77501	2.70515	3.57501	1.85548	2.95885	2.18831	3.87339	1.95448	1.88588	3.66762
2.79523	2.39769	2.90361	1.7838	2.99375	2.26129	3.85345	2.09487	1.96782	3.63638
2.7296	3.18217	2.98889	1.94117	2.02695	2.04082	3.83859	2.26603	2.51484	3.56038
2.79431	3.25335	3.94313	1.91878	2.018	2.00785	3.75781	2.03092	2.04049	3.34393
2.71601	3.11831	3.70403	1.90756	2.9893	1.98313	3.77859	1.99737	1.90952	3.2571
2.67765	2.87701	4.08365	1.84377	2.82936	1.99012	3.81329	2.32998	1.90889	2.78669
2.67658	2.86558	4.12397	1.79833	2.88903	1.89844	3.71207	2.30728	1.98693	5.47545
2.78152	2.8304	1.7495	1.71438	2.87442	1.9392	3.74272	2.14136	1.94492	5.14553
2.88119	2.83671	1.72676	1.89292	3.82132	2.04322	3.66357	2.23628	2.07441	4.9375
2.96735	2.7197	1.88686	1.99873	3.79037	2.22196	3.69335	2.28841	2.08568	4.05434
3.12856	2.6494	2.1901	2.11332	2.90497	2.27488	3.75768	2.46094	2.08637	4.32962
2.3962	2.50493	2.20506	2.1003	1.91474	2.12101	3.26296	2.26891	2.23421	4.18789
2.44698	2.37221	2.18943	2.07828	3.79717	2.17399	3.92258	2.32976	2.10688	3.89279
2.72858	2.41734	1.95073	2.07275	3.81888	2.10024	3.9233	2.22097	1.89681	3.66064
3.015	2.67569	1.79994	1.93763	3.9637	2.15672		2.26073	1.82326	3.71683
2.87821	2.66226	1.83905	1.99423	1.86988	2.08156		2.18269	1.81827	3.77726
2.69417	2.61574	1.97235	2.0637	2.9146	2.14509		2.05335	1.95018	1.83016
2.6095	2.80137	3.05909	2.13034		2.19646		2.20964	1.9127	3.7356
2.57844	2.77159	3.28615	2.02075				2.32483	1.93642	1.75203
2.49079	2.60947	2.91067	2.10067				2.4016	1.91685	1.78538
3.10547	2.71799	3.04178	2.0294				2.26054	2.16654	1.78837
3.07258	2.79672	3.19283	2.01332				2.30332	2.13161	3.86408
2.89106	2.82175	3.17077	2.04995				2.29237	2.06564	4.04131
2.87361	2.3472	3.01325	2.02261				2.27844	2.02174	3.7299
2.79233	2.35237	3.27653	2.12991				2.27701	2.07528	3.24737
2.81264	3.20384	3.50994	1.97829				2.24452	2.13062	3.58519
2.89991	3.2533	3.45043	1.8971				2.27724	1.81944	3.42436
	2.88338	3.19409	1.80864				2.31133	1.78169	3.43076
	2.78225	3.09576	1.80504				3.43548	1.8652	3.30344
	2.52547	3.13589	1.77661					1.96173	3.25659
	2.29138	3.22519	1.77891					1.99747	3.42079
	2.98711	3.21458	1.83403					1.90723	3.45622
	2.49722	3.38415	1.87624					1.90073	2.95303
	2.61788	3.38002	2.0751					1.93537	3.19233
	2.74311	1.85133	2.02257					1.91503	3.24493
	2.95356	1.85488	2.00021					1.99399	3.66744
	2.45317	2.22203	1.83678					1.79904	3.37572
	2.51338	2.50569	1.96587					1.9111	2.89598
	2.71502	2.33774	1.85881					1.89144	2.87965
	2.64665	1.79372	1.87717					1.92991	2.91957
	2.71524	1.68926	1.873					1.97299	2.88343
	3.03885	1.90224	1.84452					2.20325	3.11059
	2.52916	1.8856	1.98376					2.06628	3.71349
	2.57536	1.77031	1.94589					2.0641	4.40246
	2.65136	1.81561	1.93771					2.25906	4.25281
	2.65693	1.8686	2.00167					1.9118	4.57982
	3.03092	2.16301	2.00515					1.89796	4.32903
	2.81474	2.36307	2.01332					1.97966	4.08644
	3.13009	1.97478	1.93809					2.29832	4.24512
	2.81557	1.87069	2.10052					2.18926	4.05928
	2.73784	1.66438	2.21527					2.09932	3.96074
	3.29093	1.76753	2.0447					2.05645	4.25079
		1.82528	2.15504					2.0854	3.95553
		1.90563	2.02859					2.13877	4.23538
		1.90683	2.00454					2.26143	4.6044
		1.89723	1.8155					2.17201	4.89509
		1.99131	1.93051					2.18831	3.37918
		1.92434	1.86325					2.26129	3.24703
		1.94666	1.80009					2.04082	3.28152
		1.78727	1.78874					2.00785	2.94415
		1.87052	1.77619					1.98313	2.99073
		1.94464	1.84146					1.99012	3.67268
		2.03605	1.88588					1.89844	3.49223
		1.85993	1.96782					1.9392	3.5468
		1.93964	2.51484					2.04322	3.43874
		1.9701	2.04049					2.22196	3.10716
		2.00931	1.90952					2.27488	2.96598
		2.03812	1.90889					2.12101
		1.93784	1.98693					2.17399
		2.04623	1.94492					2.10024
		2.08263	2.07441					2.15672
		1.99338	2.08568					2.08156
		1.88009	2.08637					2.14509
		1.89978	2.23421					2.19646
		1.97646	2.10688					2.43046
		1.92829	1.89681
		1.65378	1.82326
		1.85608	1.81827
		1.89942	1.95018
		1.89514	1.9127
		1.95397	1.93642
		2.07247	1.91685
		1.84191	2.16654
		1.70328	2.13161
		1.62881	2.06564
		1.69913	2.02174
		1.69326	2.07528
		1.83537	2.13062
		1.85453	1.81944
		1.92875	1.78169
		1.99245	1.8652
		1.95268	1.96173
		1.91488	1.99747
		1.75509	1.90723
		1.76535	1.90073
		1.72812	1.93537
		1.76796	1.91503
		1.75497	1.99399
		1.80692	1.79904
		1.81218	1.9111
		1.80503	1.89144
		1.92834	1.92991
		1.88459	1.97299
		1.83415	2.20325
		2.02532	2.06628
		2.0935	2.0641
		2.00084	2.25906
		2.0453	1.9118
		2.01616	1.89796
		2.00057	1.97966
		2.06011	2.29832
		1.84439	2.18926
		1.95667	2.09932
		1.95903	2.05645
		1.94428	2.0854
		1.69206	2.13877
		1.72042	2.26143
		1.72177	2.17201
		1.94144	2.18831
		1.90096	2.26129
		1.94572	2.04082
		1.97946	2.00785
		1.86379	1.98313
		1.84603	1.99012
		1.67464	1.89844
		1.65224	1.9392
		1.59376	2.04322
		1.84698	2.22196
		1.99478	2.27488
		2.32327	2.12101
		1.68699	2.17399
		1.69645	2.10024
		1.8876	2.15672
		1.99767	2.08156
		2.04487	2.14509
		1.72657	2.19646
		1.67209	2.43046
		1.73491	1.85875
		1.73212	1.87143
		1.75425	1.91882
		1.80997	2.01333
		1.92764	2.01826
		1.99083	2.23123
		2.08427	1.96659
		2.06036	2.26165
		1.78394	1.95448
		1.95483	2.09487
		1.97868	2.26603
		1.91682	2.03092
		2.04358	1.99737
		2.11482	1.94984
		2.1033	1.88227
		1.93677	1.92072
		2.02104	2.274
		2.08484	2.19758
		2.53484	2.15667
		1.99835	2.30002
		1.94917	2.30063
		1.91749	2.32998
		1.92665	2.30728
		1.8297	2.14136
			2.23628
			2.28841
			2.46094
			2.26891
			2.32976
			2.22097
			2.26073
			2.18269
			2.05335
			2.20964
			2.32483
			2.4016
			2.26054
			2.30332
			2.29237
			2.44332
			2.55033
