# Supplementary material for: Multiplex translaminar imaging in the spinal cord of behaving mice
Source: Nat Commun. 2023 Mar 21;14:1427. doi: 10.1038/s41467-023-36959-2 (PMC10030868; doi:10.1038/s41467-023-36959-2)
Supplement: Supplementary file 9 — Source Data [file 41467_2023_36959_MOESM9_ESM.zip › SourceData/SourceData_SupplementaryFig6.xlsx]

## Sheet: Supplementary Figure 6b
Supplementary Fig. 6b NeuN-positive cell count - 2 weeks p.i. (analysis regions: 50 x 50μm)
Numbers are averages across 3 female mice, 4 slices per mouse
								Tissue depth (μm)
Distance from vertical prism face (μm)	750	700	650	600	550	500	450	400	350	300	250	200	150	100	50
0-50	1	2	4	6	2	1	5	1	10	10	11	12	7	0	0
50-100	1	2	5	5	3	2	4	1	10	11	11	12	8	7	0
100-150	2	2	4	5	4	6	4	8	11	10	11	7	8	10	0
150-200	4	2	5	5	1	6	5	2	9	11	12	8	10	7	8
200-250	1	2	4	5	4	6	5	2	7	11	11	10	11	8	7

## Sheet: Supplementary Figure 6c
Supplementary Fig. 6c NeuN-positive cell count - 4 weeks p.i. (analysis regions: 50 x 50μm)
Numbers are averages across 3 female mice, 4 slices per mouse
								Tissue depth (μm)
Distance from vertical prism face (μm)	750	700	650	600	550	500	450	400	350	300	250	200	150	100	50
0-50	4	5	4	6	4	5	7	10	8	11	10	11	12	3	0
50-100	4	5	4	5	6	4	8	8	10	11	11	12	10	12	10
100-150	4	5	8	9	5	6	7	10	9	8	11	10	11	10	12
150-200	4	8	7	5	7	8	5	8	9	7	8	11	10	12	11
200-250	5	4	5	5	8	10	5	7	8	9	8	10	11	8	9

## Sheet: Supplementary Figure 6d
Supplementary Fig. 6d NeuN-positive cell count - 2 weeks p.i. (analysis regions: 50 x 700μm)
All 3 mice are female
	Ipsilateral												Contralateral
Distance from prism face (μm)	Mouse 1 (slice 1)	Mouse 1 (slice 2)	Mouse 1 (slice 3)	Mouse 1 (slice 4)	Mouse 2 (slice 1)	Mouse 2 (slice 2)	Mouse 2 (slice 3)	Mouse 2 (slice 4)	Mouse 3 (slice 1)	Mouse 3 (slice 2)	Mouse 3 (slice 3)	Mouse 3 (slice 4)	Mouse 1 (slice 1)	Mouse 1 (slice 2)	Mouse 1 (slice 3)	Mouse 1 (slice 4)	Mouse 2 (slice 1)	Mouse 2 (slice 2)	Mouse 2 (slice 3)	Mouse 2 (slice 4)	Mouse 3 (slice 1)	Mouse 3 (slice 2)	Mouse 3 (slice 3)	Mouse 3 (slice 4)
200-250	79	88	81	72	75	80	82	77	79	76	75	78	75	79	82	70	81	75	77	72	71	78	82	70
150-200	75	81	85	70	71	73	81	80	78	79	72	74	64	72	71	85	58	55	51	63	50	60	75	81
100-150	80	85	78	77	86	89	73	77	78	87	70	82	72	78	70	77	75	79	71	70	73	74	70	77
50-100	76	79	80	71	70	73	79	78	77	75	71	80	64	74	88	52	66	58	62	53	60	65	64	70
0-50	64	61	70	62	66	68	62	67	60	66	59	61	55	59	50	51	54	58	59	60	54	52	55	56
	Ipsilateral			Contralateral
Distance from prism face (μm)	Mean	SD	SEM	Mean	SD	SEM
200-250	78.5	4.12311	1.19024	76	4.53271	1.30848
150-200	76.5833	4.73782	1.36769	65.4167	11.4372	3.30165
100-150	80.1667	5.79707	1.67347	73.8333	3.32575	0.960061
50-100	75.75	3.69582	1.06689	64.6667	9.68911	2.797
0-50	63.8333	3.51188	1.01379	55.25	3.27872	0.946485
Distance from prism face (μm)	P-value (paired two-sided t-tests)
200-250 Ipsilateral vs Contralateral	0.1361
150-200 Ipsilateral vs Contralateral	0.155
100-150 Ipsilateral vs Contralateral	0.0785
50-100 Ipsilateral vs Contralateral	0.1001
0-50 Ipsilateral vs Contralateral	0.299

## Sheet: Supplementary Figure 6e
Supplementary Fig. 6e NeuN-positive cell count - 4 weeks p.i. (analysis regions: 50 x 700μm)
All 3 mice are female
Distance from prism face (μm)	Ipsilateral												Contralateral
	Mouse 1 (slice 1)	Mouse 1 (slice 2)	Mouse 1 (slice 3)	Mouse 1 (slice 4)	Mouse 2 (slice 1)	Mouse 2 (slice 2)	Mouse 2 (slice 3)	Mouse 2 (slice 4)	Mouse 3 (slice 1)	Mouse 3 (slice 2)	Mouse 3 (slice 3)	Mouse 3 (slice 4)	Mouse 1 (slice 1)	Mouse 1 (slice 2)	Mouse 1 (slice 3)	Mouse 1 (slice 4)	Mouse 2 (slice 1)	Mouse 2 (slice 2)	Mouse 2 (slice 3)	Mouse 2 (slice 4)	Mouse 3 (slice 1)	Mouse 3 (slice 2)	Mouse 3 (slice 3)	Mouse 3 (slice 4)
200-250	92	92	88	87	95	91	97	91	93	94	89	95	87	89	90	91	82	85	86	84	89	90	88	86
150-200	99	90	89	98	101	97	104	107	99	92	98	94	94	95	96	98	96	90	82	80	102	107	101	98
100-150	102	100	95	98	95	110	96	101	102	93	107	109	97	100	98	96	92	100	97	99	98	96	95	96
50-100	97	105	96	98	91	100	98	101	97	100	94	96	87	85	88	80	92	109	83	78	98	88	92	90
0-50	81	87	80	78	87	80	82	83	82	75	83	81	79	77	82	88	75	77	72	78	74	81	82	74
	Ipsilateral			Contralateral
Distance from prism face (μm)	Mean	SD	SEM	Mean	SD	SEM
200-250	92	3.01511	0.870388	87.25	2.73446	0.789371
150-200	97.3333	5.39921	1.55862	94.9167	7.79812	2.25112
100-150	100.667	5.66221	1.63454	97	2.2563	0.651339
50-100	97.75	3.57071	1.03078	89.1667	8.31027	2.39897
0-50	81.5833	3.36988	0.972799	78.25	4.47468	1.29173
Distance from prism face (μm)	P-value (paired two-sided t-tests)
200-250 Ipsilateral vs Contralateral	0.0504
150-200 Ipsilateral vs Contralateral	0.4987
100-150 Ipsilateral vs Contralateral	0.403
50-100 Ipsilateral vs Contralateral	0.1051
0-50 Ipsilateral vs Contralateral	0.1156

## Sheet: Supplementary Figure 6f
Supplementary Fig. 6f NeuN-positive cell count (analysis regions: dorsal horn)
All 3 mice are female
	Ipsilateral												Contralateral
	Mouse 1 (slice 1)	Mouse 1 (slice 2)	Mouse 1 (slice 3)	Mouse 1 (slice 4)	Mouse 2 (slice 1)	Mouse 2 (slice 2)	Mouse 2 (slice 3)	Mouse 2 (slice 4)	Mouse 3 (slice 1)	Mouse 3 (slice 2)	Mouse 3 (slice 3)	Mouse 3 (slice 4)	Mouse 1 (slice 1)	Mouse 1 (slice 2)	Mouse 1 (slice 3)	Mouse 1 (slice 4)	Mouse 2 (slice 1)	Mouse 2 (slice 2)	Mouse 2 (slice 3)	Mouse 2 (slice 4)	Mouse 3 (slice 1)	Mouse 3 (slice 2)	Mouse 3 (slice 3)	Mouse 3 (slice 4)
2 weeks	660	655	671	662	663	664	675	662	635	652	680	641	663	672	675	652	649	670	666	662	651	654	670	665
4 weeks	673	622	562	722	669	671	665	712	663	675	730	561	711	739	690	735	722	719	710	689	719	691	712	572
	Ipsilateral			Contralateral
	Mean	SD	SEM	Mean	SD	SEM
2 weeks	660	12.9825	3.74773	662.417	8.9184	2.57452
4 weeks	660.417	54.7099	15.7934	700.75	43.6892	12.612
Distance from prism face (μm)	P-value (paired two-sided t-tests)
2 weeks	0.600394
4 weeks	0.058507
