# Supplementary material for: Multiplex translaminar imaging in the spinal cord of behaving mice
Source: Nat Commun. 2023 Mar 21;14:1427. doi: 10.1038/s41467-023-36959-2 (PMC10030868; doi:10.1038/s41467-023-36959-2)
Supplement: Supplementary file 9 — Source Data [file 41467_2023_36959_MOESM9_ESM.zip › SourceData/SourceData_SupplementaryFig10.xlsx]

## Sheet: Supplementary Figure 10b
Supplementary Fig. 10b GCaMP6f density - 4 weeks p.i. (analysis regions: 50 x 50μm)
Numbers are averages across 1 female and 1 male mouse, 3 slices per mouse
								Tissue depth (μm)
Distance from vertical prism face (μm)	750	700	650	600	550	500	450	400	350	300	250	200	150	100	50
0-50	8	20.2	23	11.1	12.56	16.2	22.2	13.67	32.3	35	36.32	42	62.2	65	23.1
50-100	4.2	21.23	22	23.4	35	34.2	24.3	26	27.89	31.2	21	41	65.2	60.12	23.6
100-150	5.4	7.8	11	23.3	35	21	34.5	12.34	31.7	22	24.54	42	44.6	61.2	5
150-200	5.4	15.6	8.6	7.2	21.5	26.5	21.25	26.4	27.56	7.2	28	43.7	57.5	67.2	28
200-250	3.5	23.5	24.5	4.53	25	27.6	8.2	22	7	33	12.2	22	41.56	65.7	13.5

## Sheet: Supplementary Figure 10c
Supplementary Fig. 10c GCaMP6f-positive cell count - 4 weeks p.i. (analysis regions: 50 x 50μm)
Numbers are averages across 1 female and 1 male mouse, 3 slices per mouse
								Tissue depth (μm)
Distance from vertical prism face (μm)	750	700	650	600	550	500	450	400	350	300	250	200	150	100	50
0-50	0	3	2	3	3	3	3	0	4	5	4	4	7	11	0
50-100	0	0	0	3	3	3	3	3	3	0	4	5	11	12	3
100-150	0	0	0	3	3	2	3	2	3	3	4	5	8	12	0
150-200	0	0	0	0	3	3	3	3	2	0	3	8	9	11	3
200-250	0	0	0	0	0	3	0	2	0	2	0	3	3	11	3

## Sheet: Supplementary Figure 10d
Supplementary Fig. 10d GCaMP6f and NeuN-positive cell counts - 4 weeks p.i. (analysis regions: 50 x 700μm)
Mouse 1 is female; mouse 2 is male
Distance from vertical prism face (μm)	0-50						50-100						100-150						150-200						200-250
Mouse ID	Mouse 1 (female slice 1)	Mouse 1 (female slice 2)	Mouse 1 (female slice 3)	Mouse 2 (male slice 1)	Mouse 2 (male slice 2)	Mouse 2 (male slice 3)	Mouse 1 (female slice 1)	Mouse 1 (female slice 2)	Mouse 1 (female slice 3)	Mouse 2 (male slice 1)	Mouse 2 (male slice 2)	Mouse 2 (male slice 3)	Mouse 1 (female slice 1)	Mouse 1 (female slice 2)	Mouse 1 (female slice 3)	Mouse 2 (male slice 1)	Mouse 2 (male slice 2)	Mouse 2 (male slice 3)	Mouse 1 (female slice 1)	Mouse 1 (female slice 2)	Mouse 1 (female slice 3)	Mouse 2 (male slice 1)	Mouse 2 (male slice 2)	Mouse 2 (male slice 3)	Mouse 1 (female slice 1)	Mouse 1 (female slice 2)	Mouse 1 (female slice 3)	Mouse 2 (male slice 1)	Mouse 2 (male slice 2)	Mouse 2 (male slice 3)
Tac +	49	35	55	48	59	52	55	60	45	57	46	59	58	60	62	52	59	55	51	52	53	50	50	60	45	52	39	44	58	41
NeuN +	58	50	45	52	61	65	65	68	55	70	61	57	74	65	75	67	69	70	75	80	73	69	76	77	75	70	67	73	73	65
Distance from vertical prism face (μm)		0-50			50-100			100-150			150-200			200-250
	Mean	SD	SEM	Mean	SD	SEM	Mean	SD	SEM	Mean	SD	SEM	Mean	SD	SEM
Tac +	49.6667	8.23812	3.3632	53.6667	6.56252	2.67914	57.6667	3.61478	1.47573	52.6667	3.77712	1.542	46.5	7.17635	2.92973
NeuN +	55.1667	7.46771	3.04868	62.6667	6.02218	2.45855	70	3.89872	1.59164	75	3.74166	1.52753	70.5	3.88587	1.5864
Distance from vertical prism face (μm)	P-value (paired two-tailed t-test)
0-50	0.1986
50-100	0.6297
100-150	0.0328
150-200	0.0092
200-250	0.002
