# Supplementary material for: Multiplex translaminar imaging in the spinal cord of behaving mice
Source: Nat Commun. 2023 Mar 21;14:1427. doi: 10.1038/s41467-023-36959-2 (PMC10030868; doi:10.1038/s41467-023-36959-2)
Supplement: Supplementary file 9 — Source Data [file 41467_2023_36959_MOESM9_ESM.zip › SourceData/SourceData_SupplementaryFig7.xlsx]

## Sheet: Supplementary Figure 7b
Supplementary Fig. 7b GFAP density - 2 weeks p.i. (analysis regions: 50 x 50μm)
Numbers are averages across 3 female mice, 4 slices per mouse								Tissue depth (μm)
Distance from vertical prism face (μm)	750	700	650	600	550	500	450	400	350	300	250	200	150	100	50
0-50	10	9.5	6.1	8	9.8	8	7.5	7	11	10.2	10.1	6.6	7.2	3	1
50-100	11.2	7.05	5.4	6	5.9	2.06	7.3	8.2	7.23	2	8.1	3	2.2	3.1	1
100-150	12	8.4	4.1	2.03	2	1.8	5.6	1.12	2.45	3.6	7.09	1.2	2.05	4.56	2.09
150-200	7	10.2	2.5	3.4	1.12	2.98	3.45	2.23	1.5	3.55	3.61	2.09	1.1	3.23	2
200-250	2.55	1.7	2	2.9	1.5	2	3	2.03	1	1.2	1.5	2	2.05	2.7	2

## Sheet: Supplementary Figure 7c
Supplementary Fig. 7c GFAP density - 4 weeks p.i. (analysis regions: 50 x 50μm)
Numbers are averages across 3 female mice, 4 slices per mouse								Tissue depth (μm)
Distance from vertical prism face (μm)	750	700	650	600	550	500	450	400	350	300	250	200	150	100	50
0-50	10.2	8.8	5	6	5.2	8.1	9	7.2	1	8.2	2	2.02	2.5	3	2.2
50-100	5.12	8.5	2.3	5.12	4.52	4.2	2.32	4.75	5.3	6	2.9	3	2.3	1.2	1.1
100-150	7.2	2.5	5.75	2.03	2.98	3	1.23	1.67	2.3	1.89	2	2.09	8	10	0
150-200	5.23	2	2.12	2.3	2.44	2.65	2.1	2.44	1.98	1.64	2.1	2.09	10	7	8
200-250	1.23	2	3	2.87	1.45	1.67	2.05	1.77	2.23	2.43	1.43	1.2	2.02	1.6	1.65

## Sheet: Supplementary Figure 7d
Supplementary Fig. 7d GFAP density - 2 weeks p.i. (analysis regions: 50 x 700μm)
All 3 mice are female
							Ipsilateral											Contralateral
Distance from prism face (μm)	Mouse 1 (slice 1)	Mouse 1 (slice 2)	Mouse 1 (slice 3)	Mouse 1 (slice 4)	Mouse 2 (slice 1)	Mouse 2 (slice 2)	Mouse 2 (slice 3)	Mouse 2 (slice 4)	Mouse 3 (slice 1)	Mouse 3 (slice 2)	Mouse 3 (slice 3)	Mouse 3 (slice 4)	Mouse 1 (slice 1)	Mouse 1 (slice 2)	Mouse 1 (slice 3)	Mouse 1 (slice 4)	Mouse 2 (slice 1)	Mouse 2 (slice 2)	Mouse 2 (slice 3)	Mouse 2 (slice 4)	Mouse 3 (slice 1)	Mouse 3 (slice 2)	Mouse 3 (slice 3)	Mouse 3 (slice 4)
200-250	3.25	3.15	3	3.22	3.32	3.15	3.18	3.2	3.17	3.1	3.19	3.17	3.11	3.1	3.15	3.09	3.18	3.17	3.2	3.19	3.08	3.09	3.14	3.12
150-200	4.8	4.7	4.65	4.86	4.83	4.95	4.87	4.7	4.87	4.83	4.67	4.98	3.12	3.1	3.09	3.1	3.15	3.08	3.04	3.06	3.03	3.1	3.04	3.15
100-150	5.05	5	5.1	5.08	5.03	4.98	4.99	5.01	5.2	5.1	5.16	5.09	3.64	3.65	3.66	3.5	3.6	3.65	3.58	3.69	3.7	3.58	3.54	3.61
50-100	5.08	5.06	5.04	5.1	5.08	5.078	5.06	5.1	5.075	5.03	5.1	5.04	3.57	3.49	3.55	3.6	3.54	3.59	3.57	3.49	3.55	3.56	3.48	3.51
0-50	6.67	6.6	6.61	6.63	6.7	6.59	6.61	6.64	6.58	6.61	6.63	6.65	3.5	3.49	3.55	3.6	3.54	3.53	3.56	3.57	3.51	3.5	3.54	3.58
		Ipsilateral			Contralateral
Distance from prism face (μm)	Mean	SD	SEM	Mean	SD	SEM
200-250	3.175	0.0781025	0.0225462	3.135	0.0425334	0.0122783
150-200	4.80917	0.108079	0.0311997	3.08833	0.0404145	0.0116667
100-150	5.06583	0.0688157	0.0198654	3.61667	0.0598989	0.0172913
50-100	5.07025	0.0244731	0.00706477	3.54167	0.0404145	0.0116667
0-50	6.62667	0.0344656	0.00994937	3.53917	0.0347611	0.0100347
Distance from prism face (μm)	P-value (paired two-sided t-tests)
200-250 Ipsilateral vs Contralateral	0.0318
150-200 Ipsilateral vs Contralateral	0.0015
100-150 Ipsilateral vs Contralateral	0.017
50-100 Ipsilateral vs Contralateral	0.1001
0-50 Ipsilateral vs Contralateral	0.0008

## Sheet: Supplementary Figure 7e
Supplementary Fig. 7e GFAP density - 4 weeks p.i. (analysis regions: 50 x 700μm)
All 3 mice are female
							Ipsilateral											Contralateral
Distance from prism face (μm)	Mouse 1 (slice 1)	Mouse 1 (slice 2)	Mouse 1 (slice 3)	Mouse 1 (slice 4)	Mouse 2 (slice 1)	Mouse 2 (slice 2)	Mouse 2 (slice 3)	Mouse 2 (slice 4)	Mouse 3 (slice 1)	Mouse 3 (slice 2)	Mouse 3 (slice 3)	Mouse 3 (slice 4)	Mouse 1 (slice 1)	Mouse 1 (slice 2)	Mouse 1 (slice 3)	Mouse 1 (slice 4)	Mouse 2 (slice 1)	Mouse 2 (slice 2)	Mouse 2 (slice 3)	Mouse 2 (slice 4)	Mouse 3 (slice 1)	Mouse 3 (slice 2)	Mouse 3 (slice 3)	Mouse 3 (slice 4)
200-250	3.22	3.5	3.31	3.36	3.43	3.5	3.09	3.1	3.15	3.45	3.1	3.05	3.15	3.2	4.2	2.8	2.1	3.02	4.1	2.05	3.6	3.65	2.89	2.5
150-200	3.37	3.1	3.45	3.3	3.65	3.4	3.12	3.09	3.44	3.55	3.23	3.22	3.16	3.7	3.02	2.6	2.55	3.9	2.15	2.3	3.06	3.15	3.22	3.45
100-150	3.5	3.7	3.2	2.98	2.8	3.54	3.3	3.09	3.67	3.5	3.78	4	3.2	3.7	3.55	2.9	2.85	3.15	3.78	3.55	3.16	3.45	3.05	3.02
50-100	4.22	3.78	4.9	3.89	5	4.31	4.77	4.09	4.12	3.78	4.1	4	3.18	2.85	2.55	3.78	3.9	3.45	3.33	3.01	3.7	2.75	2.66	2.9
0-50	6.25	6.1	5.67	6.78	6.09	6.22	6.45	5.77	6.89	6.33	6.1	6.12	3.12	3.7	3.01	2.44	2.56	2.8	3.56	3.45	3.78	3.9	2.85	3.01
		Ipsilateral			Contralateral
Distance from prism face (μm)	Mean	SD	SEM	Mean	SD	SEM
200-250	3.27167	0.172934	0.0499217	3.105	0.699201	0.201842
150-200	3.32667	0.181225	0.0523151	3.02167	0.537026	0.155026
100-150	3.42167	0.354679	0.102387	3.28	0.314585	0.0908128
50-100	4.24667	0.421972	0.121813	3.17167	0.458433	0.132338
0-50	6.23083	0.355181	0.102532	3.18167	0.487365	0.14069
Distance from prism face (μm)	P-value (paired two-sided t-tests)
200-250 Ipsilateral vs Contralateral	0.4347
150-200 Ipsilateral vs Contralateral	0.0817
100-150 Ipsilateral vs Contralateral	0.3092
50-100 Ipsilateral vs Contralateral	0.3733
0-50 Ipsilateral vs Contralateral	0.0052
