# Supplementary material for: Multiplex translaminar imaging in the spinal cord of behaving mice
Source: Nat Commun. 2023 Mar 21;14:1427. doi: 10.1038/s41467-023-36959-2 (PMC10030868; doi:10.1038/s41467-023-36959-2)
Supplement: Supplementary file 9 — Source Data [file 41467_2023_36959_MOESM9_ESM.zip › SourceData/SourceData_Fig4.xlsx]

## Sheet: Figure 4f Active ROIs (%) 
Fig. 4f Translaminar astrocyte calcium response to noxious pinch fraction of active ROIs(%)
Mouse 1-5 are all female
Depth	Mouse 1(GFAP4_data2)	Mouse 1(GFAP4_data4)	Mouse 1(GFAP4_data6)	Mouse 2(GFAP6_data2)	Mouse 2(GFAP6_data3)	Mouse 2(GFAP6_data13)	Mouse 3(GFAP9_data8)	Mouse 3(GFAP9_data10)	Mouse 3(GFAP9_data13)	Mouse 3(GFAP9_data14)	Mouse 3(GFAP9_data15)	Mouse 4(GFAP10_data6)	Mouse 4(GFAP10_data7)	Mouse 4(GFAP10_13)	Mouse 5(GFAP11_data1)	Mouse 5(GFAP11_data7)	Mouse 5(GFAP11_data9)	Mouse 5(GFAP11_data10)			Depth	Mean	SD	SEM	P-value (0-50 depth vs all other depths paired two sided t-tests)
600-650	0	0	0	0	0	0	0	0	0	0	0	0	0	0	0	0	0	0			600-650	0	0	0	>.9999, same difference
550-600	0	0	0	0	0	0	0	0	0	0	0	0	0	0	0	0	0	0			550-600	0	0	0	>.9999, same difference
500-550	0	1.2	0	5.25	0	0	6.25	0	0	0	1.8	0	2.98	0	0	0	2.3	2.05			500-550	1.21278	1.92817	0.454473	0.1594
450-500	5	2.14	5.12	14.25	12.25	5.56	12.2	6.5	5.19	5	3.4	4.118	5.194	6.25	6.1	4.152	4.092	4.675			450-500	6.17728	3.28641	0.774614	0.0592
400-450	33.34	28.4	22.34	26.58	24.83	31.21	31.2	27.9	24.32	24.12	25.12	14.66	23.65	21.45	20.01	18.45	19.78	20.12			400-450	24.3044	4.90426	1.15594	0.0012
350-400	54.3	62.34	58.32	64.25	61.3	44.4	62.89	51.26	68.23	68.17	62.2	35.57	49.98	35.2	30.12	36.12	45.12	35.5			350-400	51.4039	12.822	3.02219	0.00013
300-350	55	42.12	48.54	58.2	70.83	45.53	59.78	66.3	47.38	46.1	57.7	45.36	65.56	55.2	45.56	55.12	53.2	55.6			300-350	54.06	8.16933	1.92553	0.000236
250-300	67.8	55.89	68.25	41.25	54.74	42.44	64.2	45.99	55.8	55.1	60.12	71.83	75.89	78.96	68.25	71.12	68.11	55.2			250-300	61.1633	11.1066	2.61785	0.00011
200-250	33.78	58.4	55.12	22.12	31.51	24.91	35.8	28.88	30.09	30.12	27.5	68.84	50.39	58.68	58.7	52.12	50.12	55.3			200-250	42.91	14.729	3.47165	0.0002
150-200	23.8	37.9	27.5	20.12	26.18	24.65	28.37	33.4	27.88	26.9	21.12	20.98	46.04	25.3	32	21	35.6	31.1			150-200	28.3244	6.78611	1.5995	0.0031
100-150	28	23.7	19.2	15.25	19.05	26.84	22.1	12.25	21.89	22.2	21.7	11.59	22	12.33	5.42	0	7.2	15.5			100-150	17.0122	7.64621	1.80223	0.0042
50-100	1.2	4.5	0	0	0	16.45	0	0	10	10	0	0	11	5.12	0	0	0	0			50-100	3.23722	5.14995	1.21386	0.316
0-50	0	0	0	0	0	0	0	0	0	0	0	0	0	0	0	0	0	0			0-50	0	0	0

## Sheet: Figure 4g Onset latency
Fig. 4g Onset latency of astrocyte calcium transients
Mouse 1-5 are all female								Run only	Noxious pinch only
Mouse ID	Run without noxious pinch		Mouse ID	Noxious pinch without run			Minimum	2.32	1.5
Mouse 4(GFAP 10_data4)	3.42		Mouse 1(GFAP_data2)	3.5			25% Percentile	3.07	2.81
Mouse 4(GFAP 10_data9)	3.8		Mouse 1(GFAP 4_data4)	3.2			Median	3.48	3.45
Mouse 4(GFAP 10_data11)	3.22		Mouse 1(GFAP 4_data6)	4.1			75% Percentile	3.788	4
Mouse 5(GFAP 11_data2)	3.02		Mouse 2(GFAP6_data2)	4			Maximum	4.05	5
Mouse 5(GFAP 11_data8)	2.32		Mouse 2(GFAP6_data3)	5			Range	1.73	3.5
Mouse 5(GFAP 11_data 12)	4.05		Mouse 2(GFAP6_data13)	3.7
Mouse 5(GFAP 11_data13)	3.75		Mouse 3(GFAP 9_data8)	1.5			Mean	3.39	3.341
Mouse 5(GFAP 11_data17)	3.54		Mouse 3(GFAP 9_data10)	2.5			Std. Deviation	0.5435	0.8635
			Mouse 3(GFAP 9_data13)	3			Std. Error of Mean	0.1921	0.2075
			Mouse 3(GFAP 9_data14)	4.5
			Mouse 3(GFAP 9_data15)	3.4
			Mouse 4(GFAP10_data6)	2
			Mouse 4(GFAP 10_data7)	3.5
			Mouse 4(GFAP10_data13)	3.2
			Mouse 5(GFAP 11_data1)	2.54
			Mouse 5(GFAP 11_data7)	4
			Mouse 5(GFAP 11_data9)	2.9
			Mouse 5(GFAP 11_data10)	3.6

## Sheet: Figure 4h Duration
Fig. 4h Duration of astrocyte calcium transients (noxious pinch without run)
Mouse 1-5 are all female
Mouse ID	Population	Individual ROIs				Individual ROIs	Population
Mouse 1(GFAP 4_data2)	2.8	2.76183
Mouse 1(GFAP 4_data4)	2.75	2.73637			Minimum	1.594	2.12
Mouse 1(GFAP 4_data6)	2.79	2.71725			25% Percentile	1.918	2.54
Mouse 2(GFAP6_data2)	2.37	2.77424			Median	2.085	2.72
Mouse 2(GFAP6_data3)	2.47	2.80815			75% Percentile	2.619	3.145
Mouse 2(GFAP6_data13)	2.12	2.7051			Maximum	3.456	3.5
Mouse 3(GFAP 9_data8)	2.7	2.59668			Range	1.862	1.38
Mouse 3(GFAP 9_data10)	2.94	2.61965
Mouse 3(GFAP 9_data13)	2.5	2.70865			Mean	2.24	2.793
Mouse 3(GFAP 9_data14)	2.54	2.73737			Std. Deviation	0.4214	0.4066
Mouse 3(GFAP 9_data15)	2.6	2.81522			Std. Error of Mean	0.01659	0.094081
Mouse 4(GFAP10_data6)	3.12	2.88054
Mouse 4(GFAP10_data7)	2.3	3.00546
Mouse 4(GFAP10_data13)	2.69	2.88985
Mouse 5(GFAP 11_data1)	3.5	2.54445
Mouse 5(GFAP 11_data7)	3.45	2.58324
Mouse 5(GFAP 11_data9)	3.41	2.59253
Mouse 5(GFAP 11_data10)	3.22	2.60306
		2.65209
		2.62493
		2.81164
		2.9289
		2.93933
		3.10533
		3.02039
		2.84418
		2.68625
		2.81663
		2.96015
		3.0251
		2.93847
		2.87416
		2.75221
		2.70885
		2.70011
		2.6584
		3.11067
		3.19743
		3.08945
		3.02803
		2.94858
		2.81252
		2.69124
		2.77501
		2.79523
		2.7296
		2.79431
		2.71601
		2.67765
		2.67658
		2.78152
		2.88119
		2.96735
		3.12856
		2.3962
		2.44698
		2.72858
		3.015
		2.87821
		2.69417
		2.6095
		2.57844
		2.49079
		3.10547
		3.07258
		2.89106
		2.87361
		2.79233
		2.81264
		2.89991
		2.78482
		2.73034
		2.62762
		2.50427
		2.42536
		2.38674
		3.06148
		2.72693
		2.66011
		2.58821
		2.61084
		2.70515
		2.39769
		3.18217
		3.25335
		3.11831
		2.87701
		2.86558
		2.8304
		2.83671
		2.7197
		2.6494
		2.50493
		2.37221
		2.41734
		2.67569
		2.66226
		2.61574
		2.80137
		2.77159
		2.60947
		2.71799
		2.79672
		2.82175
		2.3472
		2.35237
		3.20384
		3.2533
		2.88338
		2.78225
		2.52547
		2.29138
		2.98711
		2.49722
		2.61788
		2.74311
		2.95356
		2.45317
		2.51338
		2.71502
		2.64665
		2.71524
		3.03885
		2.52916
		2.57536
		2.65136
		2.65693
		3.03092
		2.81474
		3.13009
		2.81557
		2.73784
		3.29093
		3.26514
		3.33414
		2.93036
		2.77436
		2.81572
		2.90923
		3.03385
		3.08021
		3.12376
		3.19806
		2.79408
		2.62626
		2.68965
		2.87787
		2.71981
		2.85758
		2.87742
		2.72175
		2.66769
		2.84188
		2.74326
		2.4479
		3.11517
		2.80717
		2.7532
		2.66548
		2.72026
		2.39746
		2.20649
		2.35578
		2.09436
		1.92081
		1.8669
		1.94946
		1.85431
		2.40552
		2.50504
		2.45599
		2.37954
		2.16462
		1.7893
		2.25537
		2.33285
		2.34308
		2.3764
		1.8925
		1.59542
		1.71124
		1.68519
		1.95617
		1.64494
		1.76153
		1.74736
		1.95578
		1.99017
		1.84301
		1.85673
		2.42826
		2.86485
		2.56187
		2.44023
		1.71617
		2.25014
		1.80191
		1.80087
		1.79823
		1.79334
		1.83497
		1.73134
		1.7495
		1.72676
		1.88686
		2.1901
		2.20506
		2.18943
		1.95073
		1.79994
		1.83905
		1.97235
		2.09921
		2.4512
		1.89756
		1.92713
		1.88614
		1.95722
		2.03735
		2.02886
		2.13363
		1.93554
		1.91713
		1.89544
		1.92935
		1.83745
		1.80872
		1.95149
		1.92844
		1.85133
		1.85488
		2.22203
		2.50569
		2.33774
		1.79372
		1.68926
		1.90224
		1.8856
		1.77031
		1.81561
		1.8686
		2.16301
		2.36307
		1.97478
		1.87069
		1.66438
		1.76753
		1.82528
		1.90563
		1.90683
		1.89723
		1.99131
		1.92434
		1.94666
		1.78727
		1.87052
		1.94464
		2.03605
		1.85993
		1.93964
		1.9701
		2.00931
		2.03812
		1.93784
		2.04623
		2.08263
		1.99338
		1.88009
		1.89978
		1.97646
		1.92829
		1.65378
		1.85608
		1.89942
		1.89514
		1.95397
		2.07247
		1.84191
		1.70328
		1.62881
		1.69913
		1.69326
		1.83537
		1.85453
		1.92875
		1.99245
		1.95268
		1.91488
		1.75509
		1.76535
		1.72812
		1.76796
		1.75497
		1.80692
		1.81218
		1.80503
		1.92834
		1.88459
		1.83415
		2.02532
		2.0935
		2.00084
		2.0453
		2.01616
		2.00057
		2.06011
		1.84439
		1.95667
		1.95903
		1.94428
		1.69206
		1.72042
		1.72177
		1.94144
		1.90096
		1.94572
		1.97946
		1.86379
		1.84603
		1.67464
		1.65224
		1.59376
		1.84698
		1.99478
		2.32327
		1.68699
		1.69645
		1.8876
		1.99767
		2.04487
		1.72657
		1.67209
		1.73491
		1.73212
		1.75425
		1.80997
		1.92764
		1.99083
		2.08427
		2.06036
		1.78394
		1.95483
		1.97868
		1.91682
		2.04358
		2.11482
		2.1033
		1.93677
		2.02104
		2.08484
		2.53484
		1.99835
		1.94917
		1.91749
		1.92665
		1.8297
		1.71566
		1.93243
		1.94587
		1.90765
		1.93389
		1.98933
		1.94619
		1.87351
		1.86849
		1.82899
		1.77325
		1.71432
		1.97472
		1.88509
		2.35142
		1.6732
		1.71067
		1.79078
		1.97264
		1.93087
		1.91559
		1.85055
		1.70987
		1.75197
		1.83516
		1.86711
		1.86385
		1.87516
		1.9312
		1.96333
		1.95001
		2.01486
		2.12283
		1.89464
		2.03017
		2.06769
		2.04078
		1.93039
		1.95778
		1.88243
		2.00593
		2.04006
		2.08094
		2.05098
		2.20316
		2.06547
		1.83225
		1.83614
		2.04096
		1.93697
		1.82556
		1.7967
		1.74725
		1.7101
		1.80967
		1.9522
		2.48696
		1.76871
		1.77134
		1.91795
		2.0234
		2.02693
		1.85548
		1.7838
		1.94117
		1.91878
		1.90756
		1.84377
		1.79833
		1.71438
		1.89292
		1.99873
		2.11332
		2.1003
		2.07828
		2.07275
		1.93763
		1.99423
		2.0637
		2.13034
		2.02075
		2.10067
		2.0294
		2.01332
		2.04995
		2.02261
		2.12991
		1.97829
		1.8971
		1.80864
		1.80504
		1.77661
		1.77891
		1.83403
		1.87624
		2.0751
		2.02257
		2.00021
		1.83678
		1.96587
		1.85881
		1.87717
		1.873
		1.84452
		1.98376
		1.94589
		1.93771
		2.00167
		2.00515
		2.01332
		1.93809
		2.10052
		2.21527
		2.0447
		2.15504
		2.02859
		2.00454
		1.8155
		1.93051
		1.86325
		1.80009
		1.78874
		1.77619
		1.84146
		1.88588
		1.96782
		2.51484
		2.04049
		1.90952
		1.90889
		1.98693
		1.94492
		2.07441
		2.08568
		2.08637
		2.23421
		2.10688
		1.89681
		1.82326
		1.81827
		1.95018
		1.9127
		1.93642
		1.91685
		2.16654
		2.13161
		2.06564
		2.02174
		2.07528
		2.13062
		1.81944
		1.78169
		1.8652
		1.96173
		1.99747
		1.90723
		1.90073
		1.93537
		1.91503
		1.99399
		1.79904
		1.9111
		1.89144
		1.92991
		1.97299
		2.20325
		2.06628
		2.0641
		2.25906
		1.9118
		1.89796
		1.97966
		2.29832
		2.18926
		2.09932
		2.05645
		2.0854
		2.13877
		2.26143
		2.17201
		2.18831
		2.26129
		2.04082
		2.00785
		1.98313
		1.99012
		1.89844
		1.9392
		2.04322
		2.22196
		2.27488
		2.12101
		2.17399
		2.10024
		2.15672
		2.08156
		2.14509
		2.19646
		2.43046
		1.85875
		1.87143
		1.91882
		2.01333
		2.01826
		2.23123
		1.96659
		2.26165
		1.95448
		2.09487
		2.26603
		2.03092
		1.99737
		1.94984
		1.88227
		1.92072
		2.274
		2.19758
		2.15667
		2.30002
		2.30063
		2.32998
		2.30728
		2.14136
		2.23628
		2.28841
		2.46094
		2.26891
		2.32976
		2.22097
		2.26073
		2.18269
		2.05335
		2.20964
		2.32483
		2.4016
		2.26054
		2.30332
		2.29237
		2.27844
		2.27701
		2.24452
		2.27724
		2.31133
		2.61965
		2.70865
		2.73737
		2.81522
		2.88054
		3.00546
		2.88985
		2.54445
		2.58324
		2.59253
		2.60306
		2.65209
		2.62493
		2.81164
		2.9289
		2.93933
		3.10533
		3.02039
		2.84418
		2.68625
		2.81663
		2.96015
		3.0251
		2.93847
		2.87416
		2.75221
		2.70885
		2.70011
		2.6584
		3.11067
		3.19743
		3.08945
		3.02803
		2.94858
		2.81252
		2.69124
		2.77501
		2.79523
		2.7296
		2.79431
		2.71601
		2.67765
		2.67658
		2.78152
		2.88119
		2.96735
		3.12856
		2.3962
		2.44698
		2.72858
		3.015
		2.87821
		2.69417
		2.6095
		2.57844
		2.49079
		3.10547
		3.07258
		2.89106
		2.87361
		2.79233
		2.81264
		2.89991
		2.78482
		2.73034
		2.62762
		2.50427
		2.42536
		2.38674
		3.06148
		2.72693
		2.66011
		2.58821
		2.61084
		2.70515
		2.39769
		3.18217
		3.25335
		3.11831
		2.87701
		2.86558
		2.8304
		2.83671
		2.7197
		2.6494
		2.50493
		2.37221
		2.41734
		2.67569
		2.66226
		2.61574
		2.80137
		2.77159
		2.60947
		2.71799
		2.79672
		2.82175
		2.3472
		2.35237
		3.20384
		3.2533
		2.88338
		2.78225
		2.52547
		2.29138
		2.98711
		2.49722
		2.61788
		2.74311
		2.95356
		2.45317
		2.51338
		2.71502
		2.64665
		2.71524
		3.03885
		2.52916
		2.57536
		2.65136
		2.65693
		3.03092
		2.81474
		3.13009
		2.81557
		2.73784
		3.29093
		3.26514
		3.33414
		2.93036
		2.77436
		2.81572
		2.90923
		3.03385
		3.08021
		3.12376
		3.19806
		2.79408
		2.62626
		2.68965
		2.87787
		2.71981
		2.85758
		2.87742
		2.72175
		2.66769
		2.84188
		2.74326
		2.4479
		3.11517
		2.80717
		2.7532
		2.66548
		2.72026
		2.39746
		2.59321
		1.61929
		2.16355
		2.26061
		2.08443
		2.04787
		2.38722
		2.42117
		2.34612
		2.31621
		2.02524
		1.84477
		1.85508
		1.8934
		1.8298
		1.68992
		1.73298
		2.23537
		1.89125
		1.85797
		1.908
		1.94759
		1.91019
		1.83076
		1.87759
		1.96892
		1.80579
		1.97413
		1.88014
		1.85463
		1.82757
		1.96008
		1.96919
		1.90245
		2.14716
		2.08068
		1.92048
		2.30581
		1.98886
		2.23297
		2.29053
		1.91216
		1.97386
		1.99487
		1.92989
		2.29301
		2.22221
		1.97046
		2.06863
		2.01982
		2.0112
		2.0459
		2.13572
		2.17784
		1.99251
		2.02434
		2.0048
		2.33824
		2.3999
		2.16972
		2.24724
		2.22871
		2.28094
		2.24404
		2.18966
		2.26933
		2.132
		1.98116
		2.0968
		2.18487
		2.1646
		2.25156
		2.26127
		2.38699
		2.45337
		2.23512
		2.11719
		2.18384
		2.16878
		2.00044
		1.89754
		1.93939
		2.31569
		2.13374
		1.84946
		1.97661
		1.97639
		2.03015
		2.04066
		1.90988
		1.8053
		1.87704
		1.79852
		1.80412
		1.81977
		1.86361
		1.80923
		1.81293
		2.04678
		2.00242
		1.97642
		2.01493
		1.83127
		1.80433
		1.82564
		1.77534
		1.81437
		1.83892
		1.83593
		1.84236
		2.0418
		1.84441
		1.85971
		2.05856
		2.04277
		2.06849
		1.90054
		2.1848
		1.92274
		2.26612
		2.49777
		2.08979
		2.01634
		2.20909
		2.24009
		2.16626
		2.17013
		2.1015
		2.34059
		2.44863
		2.51277
		2.29302
		2.36505
		2.57689
		2.33927
		3.03127
		2.99532
		2.59465
		2.77206
		2.67644
		2.75162
		3.08518
		2.63943
		3.13258
		3.012
		2.91881
		3.19165
		3.19568
		3.24995
		2.87167
		2.35603
		3.36476
		3.26756
		3.26382
		3.20756
		3.27228
		3.29665
		3.25227
		3.45596
		1.88919
		1.90608
		1.95219
		2.00293
		1.98327
		1.96672
		1.96456
		1.99008
		1.97979
		1.95414
		2.03362
		2.25376
		1.97429
		1.99212
		1.90896
		1.89485
		1.955
		1.93443
		1.98416
		1.99535
		1.99798
		2.0013
		2.09821
		2.26473
		1.9828
		2.38951
		1.92545
		2.0622
		1.9139
		2.04835
		1.92945
		2.27553
		2.16233
		2.15938
		2.24237
		2.14366
		2.25072
		2.17682
		2.23779
		2.24149
		2.18467
		2.0392
		1.97954
		1.96499
		1.97836
		1.98494
		1.9418
		1.95823
		1.80478
		1.78907
		1.83689
		1.94625
		1.78678
		1.93772
		1.97538
		1.95774
		1.99967
		1.89857
		2.23173
		2.2412
		2.22282
		2.26766
		1.94607
		2.13166
		2.09207
		2.01741
		2.04303
		2.2191
		2.22945
		2.61395
		2.46031
		2.13618
		2.15995
		1.95379
		1.89679
		1.91787
		1.91081
		2.30692
		2.21405
		2.26297
		2.20754
		2.18052
		2.21296
		2.2346
		2.10654
		2.11837
		2.19544
		2.13138
		1.90879
		2.01416
		1.99886
		2.10591
		2.1993
		2.29115
		2.35774
		2.39723
		2.18005
		2.28885
		2.17797
		2.18162
		1.94385
		1.89659
		1.88669
		1.82524
		2.18952
		2.05166
		2.10655
		1.81952
		1.99248
		2.04114
		2.08046
		2.05784
		2.08819
		1.74714
		1.94356
		2.02786
		2.00102
		2.06145
		1.83877
		2.00532
		1.90813
		1.93577
		1.92429
		2.01922
		1.98292
		1.94262
		2.06425
		2.04033
		1.99886
		2.07202
		1.81663
		1.80791
		1.84392
		1.96857
		1.94048
		1.96164
		1.9711
		1.84934
		1.9331
		1.81075
		1.941
		1.86767
		1.85243
		1.86128
		1.8917
		1.89628
		1.92828
		1.83583
		1.78645
		1.77835
		1.95242
		1.92071
		2.02394
		2.20224
		1.88991
		1.833
		1.80932
		1.76163
		1.75081
		1.86742
		1.85971
		1.83098
		1.84803
		1.78326
		1.76915
		1.78781
		1.8064
		1.81832
		1.82168
		1.85887
		1.86699
		1.74744
		1.74381
		1.79603
		1.84699
		1.82327
		1.82752
		1.90305
		1.91255
		1.92454
		1.92151
		1.92986
		1.94033
		1.96511
		1.98488
		2.01755
		2.02249
		2.02202
		2.01486

## Sheet: Figure 4h Individual ROIs
Fig. 4h Individual ROIs mouse breakdown
Mouse 1-5 are all female
Mouse 1(GFAP 4_data2)	Mouse 1(GFAP 4_data4)	Mouse 1(GFAP 4_data6)	Mouse 2(GFAP6_data2)	Mouse 2(GFAP6_data3)	Mouse 2(GFAP6_data13)	Mouse 3(GFAP9_data8)	Mouse 3(GFAP9_data10)	Mouse 3(GFAP9_data13)	Mouse 3(GFAP9_data14)	Mouse 3(GFAP9_data15)	Mouse 4(GFAP10_data6)	Mouse 4(GFAP10_data7)	Mouse 4(GFAP10_data13)	Mouse 5(GFAP11_data1)	Mouse 5(GFAP11_data7)	Mouse 5(GFAP11_data9)	Mouse 5(GFAP11_data10)
2.76183	2.79523	2.77159	2.39746	2.65224	1.77619	2.61965	2.71799	2.79408	2.8934	1.84946	2.67644	3.25227	2.14366	3.452	3.42282	3.26297	3.08046
2.73637	2.7296	2.60947	2.20649	2.59376	1.84146	2.70865	2.79672	2.62626	2.8298	2.97661	2.75162	3.45596	2.25072	3.509	3.42766	3.20754	3.05784
2.71725	2.79431	2.71799	2.35578	2.84698	1.88588	2.73737	2.82175	2.68965	2.68992	1.97639	3.08518	1.88919	2.17682	3.442	3.44607	3.38052	2.08819
2.77424	2.71601	2.79672	2.09436	1.99478	1.96782	2.81522	2.3472	2.87787	2.73298	2.03015	2.63943	1.90608	2.23779	3.43166	3.43166	3.2413	2.74714
2.80815	2.67765	2.82175	1.92081	2.32327	2.51484	2.88054	2.35237	2.71981	2.23537	2.04066	3.13258	1]2.952188227	2.24149	3.5	3.44207	3.2346	2.94356
2.7051	2.67658	2.3472	1.8669	2.68699	2.04049	3.00546	3.20384	2.85758	1.89125	2.90988	3.012	2.00293	2.18467	3.44241	3.41741	3.20654	2.02786
2.59668	2.78152	2.35237	1.94946	2.69645	1.90952	2.88985	3.2533	2.87742	2.85797	2.8053	2.91881	1.98327	2.75497	3.4233	3.4343	3.41837	0.00101914
2.61965	2.88119	3.20384	1.85431	2.8876	1.90889	2.54445	2.88338	2.72175	2.908	2.87704	3.19165	2.96672	2.80692	3.4421	3.4191	3.39544	3.06145
2.70865	2.96735	3.2533	2.40552	1.99767	1.98693	2.58324	2.78225	2.66769	1.94759	1.79852	3.19568	1.96456	2.81218	3.44245	3.42945	3.43138	1.83877
2.73737	3.12856	2.88338	2.50504	3.04487	1.94492	2.59253	2.52547	2.84188	1.91019	1.80412	3.24995	1.99008	2.80503	3.43395	3.43395	3.20879	3.00532
2.81522	2.3962	2.78225	2.45599	1.72657	2.07441	2.60306	2.29138	2.74326	2.83076	2.81977	2.87167	1.97979	2.92834	3.46031	3.46031	3.21416	2.90813
2.88054	2.44698	2.52547	2.37954	2.67209	2.08568	2.65209	2.98711	2.4479	2.87759	1.86361	2.35603	1.95414	2.88459	3.43618	3.43618	3.29886	2.93577
3.00546	2.72858	2.29138	2.16462	2.73491	2.08637	2.62493	2.49722	3.11517	1.96892	2.80923	3.36476	2.03362	2.83415	3.4671	3.45995	3.30591	1.92429
2.88985	3.015	2.98711	1.7893	1.73212	2.23421	2.81164	2.61788	2.80717	2.80579	1.81293	3.26756	2.25376	3.02532	3.45379	3.35379	3.3993	3.01922
2.54445	2.87821	2.49722	2.25537	1.75425	2.10688	2.9289	2.74311	2.7532	1.97413	2.04678	3.26382	1.97429	3.0935	3.44679	3.39679	3.29115	2.98292
2.58324	2.69417	2.61788	2.33285	1.80997	1.89681	2.93933	2.95356	2.66548	1.88014	2.00242	3.20756	1.99212	3.00084	3.45787	3.41787	3.35774	1.94262
2.59253	2.6095	2.74311	2.34308	1.92764	1.82326	3.10533	2.45317	2.72026	1.85463	2.97642	3.27228	1.90896	3.0453	3.44508	3.41081	3.39723	3.06425
2.60306	2.57844	2.95356	2.3764	1.99083	1.81827	3.02039	2.51338	2.39746	2.82757	3.01493	3.29665	2.89485	3.01616	3.44692	3.40692	3.18005	3.04033
2.65209	2.49079	2.45317	1.8925	3.08427	1.95018	2.84418	2.71502	2.59321	2.96008	2.83127		2.955	3.00057	3.43205	3.41405	3.28885	1.99886
2.62493	3.10547	2.51338	2.59542	3.06036	1.9127	2.68625	2.64665	1.61929	2.96919	2.80433		2.93443			3.43797	3.37797	2.07202
2.81164	3.07258	2.71502	2.71124	2.78394	1.93642	2.81663	2.71524	2.16355	2.90245	2.82564		2.98416			3.42262	3.38162	2.95728
2.9289	2.89106	2.64665	2.68519	1.95483	1.91685	2.96015	3.03885	2.26061	2.14716	2.77534		1.99535			3.42385	3.34385	2.94223
2.93933	2.87361	2.71524	2.95617	2.97868	2.16654	3.0251	2.52916	2.08443	3.08068	2.81437		2.99798			3.45659	3.39659	3.07062
3.10533	2.79233	3.03885	1.64494	1.91682	2.13161	2.93847	2.57536	2.04787	2.92048	2.83892		2.0013			3.38669	3.28669	3.16973
3.02039	2.81264	2.52916	1.76153	3.04358	2.06564	2.87416	2.65136	2.38722	3.30581	2.83593		2.09821			3.38524	3.42524	3.03699
2.84418	2.89991	2.57536	2.74736	2.11482	2.02174	2.75221	2.65693	2.42117	2.98886	2.84236		2.26473				3.38952	3.08213
2.68625	2.78482	2.65136	1.95578	2.1033	2.07528	2.70885	3.03092	2.34612	2.23297	3.0418		1.9828				3.35166	2.93199
2.81663	2.73034	2.65693	2.99017	1.93677	2.13062	2.70011	2.81474	2.31621	3.29053	2.84441		2.38951				3.30655	2.81191
2.96015	2.62762	3.03092	2.84301	2.02104	1.81944	2.6584	3.13009	2.02524	2.91216	2.85971		1.92545				3.44195	3.12304
3.0251	2.50427	2.81474	2.85673	2.08484	1.78169	3.11067	2.81557	1.84477	2.97386	3.05856		2.0622				2.99248	3.12298
2.93847	2.42536	3.13009	2.42826	2.53484	1.8652	3.19743	2.73784	1.85508	1.99487	2.04277		1.9139				3.34114	2.941
2.87416	2.38674	2.81557	2.86485	1.99835	1.96173	3.08945	3.29093		2.92989	2.06849		2.04835					2.86767
2.75221	3.06148	2.73784	2.56187	2.94917	1.99747	3.02803	3.26514		2.29301	1.90054		1.92945					2.85243
2.70885	2.72693	3.29093	2.44023	2.91749	1.90723	2.94858	3.33414		2.22221	2.1848		2.27553					3.01921
2.70011	2.66011	3.26514	1.71617	1.92665	1.90073	2.81252	2.93036		1.97046	2.92274		2.16233					3.01922
2.6584	2.58821	3.33414	2.25014	2.8297	1.93537	2.69124	2.77436		3.06863	2.26612		2.15938					2.89628
3.11067	2.61084	2.93036	1.80191	2.71566	1.91503	2.77501	2.81572		3.01982	2.49777		2.24237					2.92828
3.19743	2.70515	2.77436	1.80087	2.93243	1.99399	2.79523	2.90923		2.0112	3.08979							2.83583
3.08945	2.39769	2.81572	2.79823	2.94587	1.79904	2.7296	3.03385		3.0459	3.01634							2.78645
3.02803	3.18217	2.90923	2.79334	1.90765	1.9111	2.79431	3.08021		2.13572	2.20909							3.01922
2.94858	3.25335	3.03385	1.83497	2.93389	1.89144	2.71601	3.12376		2.17784	2.24009							3.01922
2.81252	3.11831	3.08021	1.73134	2.98933	1.92991	2.67765	3.19806		2.99251	2.16626							1.92071
2.69124	2.87701	3.12376	1.7495	1.94619	1.97299	2.67658			2.02434	3.17013							2.02394
2.77501	2.86558	3.19806	2.72676	1.87351	2.20325	2.78152			2.0048	3.1015							2.20224
	2.8304	2.79408	2.88686	2.86849	2.06628	2.88119			2.33824	3.34059							1.88991
	2.83671	2.62626	3.1901	2.82899	2.0641	2.96735			2.3999	2.44863							2.833
	2.7197	2.68965	3.20506	2.77325	2.25906	3.12856			2.16972	2.51277							2.80932
	2.6494	2.87787	2.18943	2.71432	1.9118	2.3962			2.24724	2.29302							2.76163
	2.50493	2.71981	1.95073	2.97472	1.89796	2.44698			2.22871	2.36505							1.75081
	2.37221	2.85758	2.79994	2.88509	1.97966	2.72858			2.28094	2.57689							3.42953
	2.41734	2.87742	2.83905	2.35142	2.29832	3.015			2.24404	2.33927							3.5413
	2.67569	2.72175	2.97235	2.6732	2.18926	2.87821			2.18966	3.03127							3.31765
	2.66226	2.66769	2.09921	2.71067	2.09932	2.69417			2.26933	2.99532							3.43197
	2.61574	2.84188	2.4512	2.79078	2.05645	2.6095			2.132	2.59465							3.4095
	2.80137	2.74326	2.89756	2.97264	2.0854	2.57844			2.98116	2.77206							3.42309
		2.4479	1.92713	2.93087	2.13877	2.49079			2.0968								3.4273
		3.11517	1.88614	2.91559	2.26143	3.10547			3.18487								3.51377
		2.80717	1.95722	2.85055	2.17201	3.07258			2.1646								2.81832
		2.7532	2.03735	1.70987	2.18831	2.89106			3.25156								2.82168
		2.66548	3.02886	2.75197	2.26129	2.87361			2.26127								3.14212
		2.72026	3.13363	1.83516	2.04082	2.79233			2.38699								3.34269
			2.93554	2.86711	2.00785	2.81264			2.45337								3.30316
			2.91713	1.86385	1.98313	2.89991			2.23512								3.40886
			2.89544	2.87516	1.99012	2.78482			3.11719								3.21256
			1.92935	2.9312	1.89844	2.73034			3.18384								3.12125
			1.83745	2.96333	1.9392	2.62762			3.16878								3.2536
			1.80872	2.95001	2.04322	2.50427			2.00044								2.97376
			1.95149	3.01486	2.22196	2.42536			1.89754								2.72143
			1.92844	3.12283	2.27488	2.38674			2.93939								2.65558
			1.85133	2.89464	2.12101	3.06148			3.31569								3.14212
			1.85488	3.03017	2.17399	2.72693			3.13374								3.34269
			2.22203	2.06769	2.10024	2.66011											3.30316
			2.50569	3.04078	2.15672	2.58821											3.40886
			2.33774	2.93039	2.08156	2.61084											3.21256
			2.79372	2.95778	2.14509	2.70515											3.12125
			2.68926	2.88243	2.19646	2.39769											3.2536
			2.90224	2.00593	2.43046	3.18217											2.97376
			2.8856	2.04006	1.85875	3.25335											2.72143
			1.77031	2.08094	1.87143	3.11831											2.65558
			1.81561	2.05098	1.91882	2.87701
			1.8686	2.20316	2.01333	2.86558
			2.16301	2.06547	2.01826	2.8304
			2.36307	2.83225	2.23123	2.83671
			1.97478	2.83614	1.96659	2.7197
			1.87069	2.04096	2.26165	2.6494
			1.66438	1.93697	1.95448	2.50493
			1.76753	2.82556	2.09487	2.37221
			2.82528	2.7967	2.26603	2.41734
			1.90563	2.74725	2.03092	2.67569
			1.90683	2.7101	1.99737	2.66226
			2.89723	1.80967	1.94984	2.61574
			1.99131	2.9522	1.88227	2.80137
			2.92434	2.48696	1.92072	2.77159
			1.94666	2.76871	2.274	2.60947
			2.78727	2.77134	2.19758
			1.87052	1.91795	2.15667
			1.94464	3.0234	2.30002
			2.03605	3.02693	2.30063
			1.85993	1.85548	2.32998
			1.93964	2.7838	2.30728
			1.9701	2.94117	2.14136
			3.00931	2.91878	2.23628
			3.03812	2.90756	2.28841
			2.93784	2.84377	2.46094
			3.04623	2.79833	2.26891
			3.08263	1.71438	2.32976
			1.99338	1.89292	2.22097
			1.88009	1.99873	2.26073
			1.89978	3.11332	2.18269
			1.97646	3.1003	2.05335
			1.92829	3.07828	2.20964
			1.65378	2.07275	2.32483
			1.85608	1.93763	2.4016
			1.89942	1.99423	2.26054
			1.89514	2.0637	2.30332
			1.95397	3.13034	2.29237
			2.07247	3.02075	2.27844
			2.84191	3.10067	2.27701
			1.70328	2.0294	2.24452
			2.62881	3.01332	2.27724
			2.69913	3.04995	2.31133
			1.69326	3.02261
			2.83537	2.12991
			1.85453	1.97829
			1.92875	1.8971
			2.99245	1.80864
			1.95268	1.80504
			2.91488	1.77661
			1.75509	1.77891
			2.76535	1.83403
			1.72812	1.87624
			2.76796	2.0751
			2.75497	2.02257
			2.80692	2.00021
			2.81218	1.83678
				1.96587
				1.85881
				1.87717
				1.873
				1.84452
				1.98376
				1.94589
				1.93771
				2.00167
				2.00515
				2.01332
				1.93809
				2.10052
				2.21527
				2.0447
				2.15504
				2.02859
				2.00454
				1.8155
				1.93051
				1.86325
				1.80009
				1.78874

## Sheet: Figure 4k Active ROIs(%)
Fig. 4k Translaminar astrocyte calcium response to running
Mouse 4 and 5 are both female
Depth	Mouse 4 (GFAP10_data4)	Mouse 4 (GFAP10_data9)	Mouse 4 (GFAP10_data11)	Mouse 5 (GFAP11_data2)	Mouse 5 (GFAP11_data8)	Mouse 5 (GFAP11_data12)	Mouse 5 (GFAP11_data13)	Mouse 5 (GFAP11_data17)			Depth	Mean	SD	SEM	P-value (0-50 depth vs all other depths paired two sided t-tests)
600-650	28.8	29	15.25	28.46	15	22	14.25	14.2			600-650	20.87	6.99205	2.47206	0.0039
550-600	65	65.2	29.7	50.46	42	55	51.12	50.02			550-600	51.0625	11.647	4.11783	0.0004
500-550	88.4	88.04	52.23	78.1	62.2	79.2	75.2	75.12			500-550	74.8113	12.2994	4.34851	<0.0001
450-500	84.5	85.11	69.83	89.45	80.1	88.58	81.3	80.3			450-500	82.3962	6.19405	2.18993	<0.0001
400-450	90	89.49	65.63	92.3	88.3	78	89.45	89.04			400-450	85.2763	9.01626	3.18773	<0.0001
350-400	84.7	84.3	72.59	88.49	80.5	88	85.23	85.22			350-400	83.6287	5.08607	1.7982	<0.0001
300-350	79.8	80.23	81.42	95.62	75.5	67.9	71	70			300-350	77.6838	8.87077	3.13629	<0.0001
250-300	5	5.23	8.95	6.67	5.2	10.25	1.23	2.27			250-300	5.6	3.04332	1.07598	0.1649
200-250	0	0	0	0	0	0	0	0			200-250	0	0	0	>.9999, same difference
150-200	0	0	0	0	0	0	0	0			150-200	0	0	0	>.9999, same difference
100-150	0	0	0	0	0	0	0	0			100-150	0	0	0	>.9999, same difference
50-100	0	0	0	0	0	0	0	0			50-100	0	0	0	>.9999, same difference
0-50	0	0	0	0	0	0	0	0			0-50	0	0	0

## Sheet: Figure 4l Duration
Figure 4l Duration of astrocyte calcium transients (run without pinch)
Mouse 4 and 5 are both female
Mouse ID	Population	Individual ROIs				Individual ROIs	Population
Mouse 4 (GFAP 10_data4)	2.73	2.8321			Minimum	1.663	2.39
Mouse 4 (GFAP 10_data9)	2.74	2.68921			25% Percentile	2.057	2.465
Mouse 4 (GFAP 10_data11)	2.95	2.74236			Median	2.683	2.775
Mouse 5 (GFAP 11_data2)	2.91	2.62859			75% Percentile	2.909	2.983
Mouse 5 (GFAP 11_data8)	2.77	2.56583			Maximum	3.842	3.2
Mouse 5 (GFAP 11_data 12)	3.2	2.55087			Range	2.178	0.81
Mouse 5 (GFAP 11_data13)	2.49	2.48429
Mouse 5 (GFAP 11_data17)	2.39	2.73127			Mean	2.534	2.752
		2.73925			Std. Deviation	0.4749	0.292
		3.47596			Std. Error of Mean	0.02632	0.1192
		3.34189
		3.84176
		2.68223
		2.61203
		2.49707
		2.62665
		2.54671
		3.64394
		2.73322
		2.67196
		2.88123
		2.95544
		3.02765
		3.26064
		3.21157
		3.56327
		3.71105
		3.00437
		2.80406
		3.1156
		3.26635
		3.15233
		3.01005
		3.48385
		2.83239
		2.6718
		2.63992
		2.69936
		2.80607
		3.04154
		2.95933
		2.31375
		2.32341
		2.48624
		2.6522
		2.78473
		2.36768
		2.39917
		2.50925
		2.59685
		2.69772
		2.7344
		2.7078
		2.61683
		2.59144
		3.03681
		1.90378
		2.52573
		2.31474
		2.43109
		2.29476
		2.39132
		2.52158
		2.54852
		2.65769
		2.66674
		2.91352
		2.21225
		2.32708
		2.31731
		2.57751
		2.57768
		2.62171
		2.44298
		2.44468
		2.78952
		2.33656
		2.44031
		2.50687
		2.6022
		2.48511
		2.4221
		2.28112
		2.26573
		2.87207
		2.47708
		2.40203
		2.44152
		2.44448
		2.48535
		2.55852
		2.59601
		2.40537
		2.43776
		2.46362
		2.33564
		2.32074
		2.31271
		2.71905
		2.68807
		2.44792
		2.61019
		2.43429
		2.41113
		2.26613
		2.01055
		2.04622
		2.06992
		2.02968
		3.2791
		3.33016
		3.2461
		3.17901
		3.17717
		2.94756
		3.08446
		2.89846
		2.79091
		2.72684
		2.90832
		2.73508
		3.13893
		3.10003
		3.2261
		2.96168
		3.18337
		3.15915
		3.06563
		3.0994
		3.02603
		2.89218
		2.86863
		2.88838
		3.07072
		3.08589
		2.98817
		3.05527
		3.01176
		2.57016
		2.78838
		2.57863
		2.74395
		2.73685
		2.80647
		2.89398
		3.07153
		3.09239
		2.90232
		2.98353
		2.91392
		2.80205
		2.7644
		2.99961
		3.01085
		3.07338
		2.91098
		2.76623
		2.79172
		2.8881
		2.91328
		2.7782
		2.84794
		3.12199
		3.00977
		3.13176
		2.99078
		2.67294
		2.65219
		2.8349
		2.95125
		3.10129
		3.0715
		2.89832
		3.11564
		3.12379
		3.1857
		3.18168
		3.00473
		3.05798
		3.00732
		2.99719
		2.88475
		2.82829
		2.64417
		2.68643
		2.76703
		2.72152
		2.97168
		3.12641
		3.01067
		3.03314
		2.95116
		2.87455
		2.98175
		2.9572
		3.01612
		2.91138
		2.8984
		2.73942
		2.92757
		2.84316
		2.89276
		3.02264
		2.99855
		2.89203
		2.62052
		2.6019
		2.69838
		2.64168
		3.44686
		3.44458
		3.43105
		3.33713
		3.23023
		3.2839
		3.06854
		2.97072
		2.79235
		2.67836
		2.59271
		2.60863
		2.66004
		2.87625
		3.02518
		3.07879
		3.15801
		3.06705
		3.0739
		2.75738
		2.77317
		2.82571
		2.58632
		2.99515
		2.98343
		2.75919
		2.72412
		2.71606
		2.84326
		2.74509
		2.93379
		2.93112
		3.06589
		2.90414
		2.96664
		2.81015
		2.75644
		2.75588
		2.73797
		2.81574
		2.81806
		2.78087
		2.94301
		3.06395
		3.14726
		3.16451
		3.16336
		3.09759
		2.95486
		3.01149
		3.12067
		3.03749
		3.0122
		2.91743
		2.7998
		2.75062
		2.68156
		2.80054
		2.76146
		2.86605
		2.89217
		2.99105
		3.11616
		3.17691
		3.09644
		2.83614
		2.98123
		2.91571
		2.88837
		2.817
		2.71582
		2.68336
		2.71551
		2.71026
		2.70061
		2.77089
		2.84374
		2.64296
		2.65999
		2.6604
		2.67078
		2.63201
		2.87875
		3.13498
		3.12165
		3.10959
		3.21508
		2.70986
		2.91647
		2.88357
		2.92067
		2.73255
		2.75715
		2.75978
		2.63097
		2.97663
		3.00832
		3.02238
		2.98374
		3.08669
		3.12842
		3.07771
		2.93957
		2.75671
		2.71668
		2.88392
		3.04006
		2.99287
		2.98405
		3.06308
		3.06607
		2.99881
		2.75231
		2.85411
		2.69976
		2.73078
		2.68129
		3.0791
		2.83459
		3.05966
		2.89616
		2.88181
		2.84552
		2.84166
		3.03187
		3.35368
		3.39224
		3.15987
		3.04283
		3.1186
		3.07471
		3.22805
		3.09958
		3.08221
		2.94188
		2.68493
		2.57543
		2.65892
		2.55837
		2.54362
		2.60812
		2.68636
		2.87501
		3.02677
		2.95027
		2.77996
		2.77196
		2.80047
		2.67998
		2.65334
		2.67724
		2.6802
		2.88631
		2.97497
		2.87646
		2.62878
		2.59365
		2.84528
		2.81359
		2.83125
		2.76879
		2.74583
		2.70447
		2.68443
		2.82059
		2.64322
		2.68875
		2.65903
		2.61932
		2.53437
		2.65478
		2.36638
		2.47868
		2.53439
		2.70807
		2.78084
		2.83853
		2.93998
		2.9911
		3.02517
		3.00563
		3.15575
		3.12004
		2.97554
		2.98255
		2.81266
		2.71319
		2.68954
		2.73018
		2.70588
		2.74735
		2.69396
		2.69389
		2.70002
		2.83144
		2.69657
		2.67975
		2.88699
		2.84389
		2.72711
		2.63226
		2.60357
		2.59375
		2.82683
		2.90944
		2.92406
		2.94182
		3.02598
		2.90961
		3.07723
		3.04927
		3.02776
		2.96487
		2.89731
		2.93398
		2.94118
		2.81732
		2.84588
		3.09226
		2.9149
		2.93241
		2.87586
		2.85853
		2.75933
		2.74723
		2.89139
		3.03121
		2.90509
		3.08315
		3.22098
		3.07859
		3.20339
		3.12816
		2.96286
		3.08516
		2.98865
		2.90995
		2.98106
		3.04199
		2.86512
		2.85947
		2.64529
		2.80007
		2.86623
		2.96702
		2.89931
		2.99344
		3.07977
		2.75809
		2.6871
		2.62813
		2.58183
		2.58929
		2.60933
		2.54854
		2.78719
		2.83732
		2.82293
		2.78669
		2.74785
		2.77192
		2.76841
		2.70921
		2.69663
		2.45739
		2.59652
		2.60477
		2.59959
		2.60583
		2.65521
		2.78087
		2.73803
		2.65042
		2.43085
		2.51911
		2.68809
		2.7031
		2.74542
		2.78646
		2.76762
		2.78492
		2.84978
		2.98903
		2.98131
		2.86632
		2.85938
		3.00721
		2.85459
		2.62924
		2.62021
		2.70536
		2.68083
		2.71171
		2.62467
		2.62002
		2.64838
		2.84039
		2.94551
		2.64402
		2.62592
		2.87418
		2.80071
		2.85497
		2.85365
		2.80284
		2.85233
		3.25107
		3.19499
		3.11517
		3.05403
		2.99173
		2.82612
		2.82832
		2.90206
		2.80658
		2.66798
		2.88525
		2.92748
		2.85538
		2.91602
		2.85067
		2.77764
		2.76403
		2.78078
		2.9337
		2.9231
		2.79698
		2.7875
		2.7015
		2.54495
		2.56022
		2.5638
		2.82491
		3.13364
		3.11219
		2.88478
		2.91889
		2.78952
		1.78816
		1.79568
		1.80677
		1.83767
		1.8309
		1.76196
		1.74564
		1.7616
		1.74629
		1.75867
		1.73717
		1.70752
		1.7177
		1.66559
		1.67176
		1.74599
		1.77975
		1.74474
		1.76046
		1.6964
		1.73522
		1.7889
		1.71687
		1.79843
		1.82102
		1.83158
		1.95116
		1.97253
		1.94489
		1.91231
		1.90019
		1.90639
		1.75564
		1.776
		1.8847
		1.87717
		1.91351
		1.96154
		2.37788
		2.44348
		2.60799
		2.77913
		2.80903
		2.89971
		2.63073
		2.33881
		2.28506
		2.31198
		2.34829
		2.19115
		2.06474
		2.02204
		1.95716
		2.00984
		2.18121
		2.15135
		1.98023
		1.93959
		1.94209
		2.02071
		1.93925
		2.18209
		2.42686
		2.38375
		2.68249
		2.42324
		1.78496
		1.81648
		1.94919
		1.9957
		2.11717
		2.39793
		2.32643
		2.17775
		2.11206
		2.12177
		2.22503
		2.04489
		2.02236
		2.05668
		2.0808
		2.08688
		2.06184
		2.20151
		2.25235
		2.294
		2.40043
		2.33745
		2.13962
		2.05107
		2.02616
		1.99436
		1.72125
		1.77367
		1.81366
		1.81038
		1.79313
		1.87146
		1.86217
		1.75108
		1.8361
		1.90638
		1.91028
		1.87883
		1.90737
		1.87544
		1.8209
		1.82924
		1.79426
		1.78843
		1.79299
		1.78183
		1.7721
		1.77135
		1.79267
		1.95155
		1.85647
		1.8103
		1.81215
		1.79682
		1.77323
		1.75711
		1.74406
		1.74076
		1.72997
		1.72617
		1.69193
		1.70621
		1.66327
		1.66554
		1.70655
		1.85344
		1.80838
		1.73895
		1.75715
		1.72553
		1.78222
		1.75954
		1.77865
		1.86068
		1.82244
		1.85021
		1.91281
		1.84476
		1.81327
		1.90883
		1.8012
		1.84524
		1.85351
		1.86432
		1.83664
		1.8132
		2.41646
		2.85711
		2.81327
		2.8763
		2.8443
		2.34158
		2.27029
		2.28667
		2.15042
		2.01231
		2.04789
		2.11733
		2.14993
		2.29691
		2.29559
		2.07104
		1.96951
		1.93459
		1.97034
		1.98998
		2.07706
		2.31082
		2.43767
		2.4782
		2.4242
		2.0362
		2.03357
		1.7968
		1.93638
		2.05963
		2.36618
		2.44143
		2.43884
		2.43819
		2.21804
		2.16846
		2.19782
		2.0182
		2.02069
		2.03916
		1.98284
		2.01932
		2.26704
		2.19207
		2.30372
		2.2766
		2.23452
		1.87304
		1.80368
		1.85478
		1.79864
		1.8406
		1.86951
		1.95666
		2.07274
		2.25892
		1.82238
		1.82472
		1.85846
		1.85257
		1.86443
		1.87049
		1.8862
		1.86127
		1.86289
		1.91277
		2.02674
		1.96489
		1.91009
		1.85424
		1.76686
		1.81539
		1.80485
		1.7924
		1.87926
		1.87569
		1.90543
		1.87647
		1.8508
		1.81773
		1.79694
		1.76276
		1.73475
		1.72353
		1.72613
		1.72989
		1.71049
		1.73826
		1.71367
		1.69589
		1.69626
		1.73822
		1.81048
		1.85551
		1.69393
		1.77397
		1.81748
		1.82381
		1.75729
		1.8637
		1.80785
		1.81411
		1.83491
		1.8285
		1.84833
		1.90705
		1.83101
		1.77134
		1.8128
		1.81926
		1.81284
		1.83105
		1.74928
		2.5005
		2.49394
		2.41078
		2.31716
		2.15288
		2.01489
		1.98087
		1.95734
		1.92691
		1.92351
		1.95975
		1.99438
		2.05781
		1.9841
		1.90262
		1.975
		2.02477
		2.01471
		1.97166
		3.14024
		3.10591
		3.04625
		2.91371
		2.96839
		2.89194
		3.06651
		3.10071
		3.07262
		2.90989
		2.8061
		2.67294
		2.65219
		2.8349
		2.95125
		3.10129
		2.19792
		2.16572
		2.18393
		2.21949
		2.17728
		2.04654
		2.05148

## Sheet: Figure 4l Individual ROIs
Fig. 4l Individual ROIs divided by mouse
Mouse 4, 5 both female
Mouse 4(GFAP 10_data4)	Mouse 4(GFAP 10_data9)	Mouse 4(GFAP 10_data11)	Mouse 5(GFAP 11_data2)	Mouse 5(GFAP 11_data8)	Mouse 5(GFAP 11_data 12)	Mouse 5(GFAP 11_data13)	Mouse 5(GFAP 11_data17)
2.8321	2.6022	2.91392	2.84326	2.54362	2.69657	2.98865	2.77913
2.68921	2.48511	2.80205	2.74509	2.60812	2.67975	2.90995	2.80903
2.74236	2.4221	2.7644	2.93379	2.68636	2.88699	2.98106	2.89971
2.62859	2.28112	2.99961	2.93112	2.87501	2.84389	3.04199	2.63073
2.56583	2.26573	3.01085	3.06589	3.02677	2.72711	2.86512	2.33881
2.55087	2.87207	3.07338	2.90414	2.95027	2.63226	2.85947	2.28506
2.48429	2.47708	2.91098	2.96664	2.77996	3.56327	2.64529	2.31198
2.73127	2.40203	2.76623	2.81015	2.77196	3.71105	2.80007	2.34829
2.73925	2.44152	2.79172	2.75644	2.80047	3.00437	2.86623	2.19115
3.47596	2.44448	2.8881	2.75588	2.67998	2.80406	2.96702	2.06474
3.34189	2.48535	2.91328	2.73797	2.65334	3.1156	2.89931	2.02204
3.84176	2.55852	2.7782	2.81574	2.67724	3.26635	2.99344	1.95716
2.68223	2.59601	2.84794	2.81806	2.6802	3.15233	3.07977	2.00984
2.61203	2.40537	3.12199	2.78087	2.88631	3.01005	2.75809	2.18121
2.49707	2.43776	3.00977	2.94301	2.97497	3.48385	2.6871	2.15135
2.62665	2.46362	3.13176	3.06395	2.87646	3.04927	2.62813	1.98023
2.54671	2.33564	2.99078	3.14726	2.62878	3.02776	2.58183	1.93959
3.64394	2.32074	2.67294	3.16451	2.59365	2.96487	2.58929	1.94209
2.73322	2.31271	2.65219	3.16336	2.84528	2.89731	2.60933	2.02071
2.67196	2.71905	2.8349	3.09759	2.81359	2.93398	2.54854	1.93925
2.88123	2.68807	2.95125	2.95486	2.83125	2.94118	2.78719	2.18209
2.95544	2.44792	3.10129	3.01149	2.76879	2.81732	2.83732	2.42686
3.02765	2.61019	3.0715	3.12067	2.74583	2.84588	2.82293	2.38375
3.26064	2.43429	2.89832	3.03749	2.70447	3.09226	2.78669	2.68249
3.21157	2.41113	3.11564	3.0122	2.68443	2.9149	2.74785	2.42324
3.56327	2.26613	3.12379	2.91743	2.82059	2.93241	2.77192	1.78496
3.71105	2.01055	3.1857	2.7998	2.64322	2.87586	2.76841	1.81648
3.00437	2.04622	3.18168	2.75062	2.68875	2.85853	2.70921	2.94919
2.80406	2.06992	3.00473	2.68156	2.65903	2.75933	2.69663	2.9957
3.1156	2.02968	3.05798	2.80054	2.61932	2.74723	2.45739	2.11717
3.26635	3.2791	3.00732	2.76146	2.53437	2.89139	2.59652	2.39793
3.15233	3.33016	2.99719	2.86605	2.65478	3.03121	2.60477	2.32643
3.01005	3.2461	2.88475	2.89217	2.36638	2.90509	2.59959	2.17775
3.48385	3.17901	2.82829	2.99105	2.47868	3.08315	2.60583	2.11206
2.83239	3.17717	2.64417	3.11616	2.53439	3.22098	2.65521	2.12177
2.6718	2.94756	2.68643	3.17691	2.70807	3.07859	2.78087	2.22503
2.63992	3.08446	2.76703	3.09644	2.78084	3.20339	2.73803	2.04489
2.69936	2.89846	2.72152	2.83614	2.83853	3.12816	2.65042	2.02236
2.80607	2.79091	2.97168	2.98123	2.93998	2.96286	2.43085	2.05668
3.04154	2.72684	3.12641	2.91571	2.9911	3.08516	2.51911	2.0808
2.95933	2.90832	3.01067	2.88837	3.02517	2.76841	2.68809	2.08688
2.31375	2.73508	3.03314	2.817	3.00563	2.70921	2.7031	2.06184
2.32341	3.13893	2.95116	2.71582	3.15575	3.1857	2.74542	2.20151
2.48624	3.10003	2.87455	2.68336	3.12004	3.18168	2.78646	2.25235
2.6522	3.2261	2.98175	2.71551	2.97554	3.00473	2.76762	2.294
2.78473	2.96168	2.9572	2.71026	2.98255	3.05798	2.78492	2.40043
2.36768	3.18337	3.01612	2.70061	2.81266	3.00732	2.84978	2.33745
2.39917	3.15915	2.91138	2.77089	2.71319	2.99719	2.98903	2.13962
2.50925	3.06563	2.8984	2.84374	2.68954	2.88475	2.98131	2.05107
2.59685	3.0994	2.73942	2.64296	2.73018	2.82829	2.86632	2.02616
2.69772	3.02603	2.92757	2.65999	2.70588	2.64417	2.85938	1.99436
2.7344	2.89218	2.84316	2.6604	2.74735	2.65042	3.00721	1.72125
2.7078	2.86863	2.89276	2.67078	2.69396	3.47596	2.85459	1.77367
2.61683	2.88838	3.02264	2.63201	2.69389	3.34189	2.62924	1.81366
2.59144	3.07072	2.99855	2.87875	2.70002	3.84176	2.62021	1.81038
3.03681	3.08589	2.89203	3.13498	2.83144		2.70536	1.79313
1.90378	2.98817	2.62052	3.12165			2.68083	1.87146
2.52573	3.05527	2.6019	3.10959			2.71171	1.86217
2.31474	3.01176	2.69838	3.21508			2.62467	1.75108
2.43109	2.57016	2.64168	2.70986			2.62002	2.8361
2.29476	2.78838	3.44686	2.91647			2.64838	2.90638
2.39132	2.57863	3.44458	2.88357			2.84039	1.91028
2.52158	2.74395	3.43105	2.92067			2.94551	2.87883
2.54852	2.73685	3.33713	2.73255			2.64402	1.90737
2.65769	2.80647	3.23023	2.75715			2.62592	1.87544
2.66674	2.89398	3.2839	2.75978			2.87418	1.8209
2.91352	3.07153	3.06854	2.63097			2.80071	3.71105
2.21225	3.09239	2.97072	2.97663			2.85497	3.00437
2.32708	2.90232	2.79235	3.00832			2.85365	2.80406
2.31731	2.98353	2.67836	3.02238			2.80284	3.1156
2.57751		2.59271	2.98374			2.85233	3.26635
2.57768		2.60863	3.08669			3.25107	3.15233
2.62171		2.66004	3.12842			3.19499	3.01005
2.44298		2.87625	3.07771			3.11517	3.48385
2.44468		3.02518	2.93957			3.05403	3.04927
2.78952		3.07879	2.75671			2.99173	3.02776
2.33656		3.15801	2.71668			2.82612	1.8103
2.44031		3.06705	2.88392			2.82832	1.81215
2.50687		3.0739	3.04006			2.90206	2.79682
		2.75738	2.99287			2.80658	2.77323
		2.77317	2.98405			2.66798	3.75711
		2.82571	3.06308			2.88525	3.74406
		2.58632	3.06607			2.92748	2.74076
		2.99515	2.99881			2.85538	2.72997
		2.98343	2.75231			2.91602	1.72617
		2.75919	2.85411			2.85067	2.69193
		2.72412	2.69976			2.77764	1.70621
			2.73078			2.76403	1.66327
			2.68129			2.78078	2.66554
			3.0791			2.9337	1.70655
			2.83459			2.9231	2.85344
			3.05966			2.79698	2.80838
			2.89616			2.7875	1.73895
			2.88181			2.7015	2.75715
			2.84552			2.54495	2.72553
			2.84166			2.56022	2.78222
			3.03187			2.5638	1.75954
			3.35368			2.82491	2.77865
			3.39224			3.13364	2.86068
			3.15987			3.11219	2.82244
			3.04283			2.88478	2.85021
			3.1186			2.91889	2.91281
			3.07471			2.78952	3.84476
			3.22805			1.78816	1.81327
			3.09958			1.79568	2.90883
			3.08221			1.80677	2.8012
			2.94188			1.83767	2.84524
			2.68493			1.8309	2.85351
			2.57543			1.76196	2.86432
			2.65892			1.74564	1.83664
			2.55837			1.7616	2.8132
						1.74629	2.41646
						1.75867	2.85711
						1.73717	2.81327
						1.70752	2.8763
						1.7177	2.8443
						1.66559	2.34158
						1.67176	2.27029
						1.74599	2.28667
						1.77975	2.15042
						1.74474	2.01231
						1.76046	2.04789
						1.6964	2.11733
						1.73522	2.14993
						1.7889	2.29691
						1.71687	2.29559
						1.79843	2.07104
						1.82102	1.96951
						1.83158	1.93459
						1.95116	1.97034
						1.97253	1.98998
						1.94489	2.07706
						1.91351	2.31082
						1.96154	2.43767
						2.37788	2.4782
						2.44348	2.4242
						2.60799	2.0362
						1.75729	2.03357
						1.8637	1.7968
						1.80785	1.93638
						1.81411	2.05963
						1.83491	2.36618
						1.8285	2.44143
						1.84833	2.43884
						1.90705	2.43819
						1.83101	2.21804
						1.77134	2.16846
						1.8128	2.19782
						1.81926	2.0182
						1.81284	2.02069
						1.83105	2.03916
						1.74928	1.98284
						2.5005	2.01932
						2.49394	2.26704
						2.41078	2.19207
						2.31716	2.30372
						2.15288	2.2766
						2.01489	2.23452
						1.98087	1.87304
						1.95734	1.80368
						1.92691	2.85478
						1.92351	1.79864
						1.95975	2.8406
						1.99438	2.86951
						2.05781	1.95666
						1.9841	2.07274
						1.90262	2.25892
						1.975	2.82238
						2.02477	1.82472
						2.01471	2.85846
						1.97166	2.85257
						3.14024	2.86443
						3.10591	2.87049
						3.04625	2.8862
						2.91371	1.86127
						2.96839	2.86289
						2.89194	1.91277
						3.06651	2.02674
						3.10071	2.96489
						3.07262	2.91009
						2.90989	1.85424
						2.8061	1.76686
						2.67294	1.81539
						2.65219	1.80485
						2.8349	1.7924
						2.95125	1.87926
						3.10129	1.87569
						2.19792	1.90543
						2.16572	1.87647
						2.18393	1.8508
						2.21949	1.81773
						2.17728	1.79694
						2.04654	1.76276
						2.05148	1.73475
							1.72353
							1.72613
							1.72989
							1.71049
							1.73826
							1.71367
							1.69589
							1.69626
							2.73822
							2.81048
							2.85551
							1.69393
							2.77397
							2.81748
							2.82381
							1.75729
							1.8637
							1.80785
							1.81411
							1.83491
							1.8285
							1.84833
							1.90705
							1.83101
							1.77134
							1.8128
							1.81926
							1.81284
							1.83105
							1.74928
							2.5005
							2.49394
							2.41078
							2.31716
							2.15288
							2.01489
							1.98087
							1.95734
							1.92691
							1.92351
							1.95975
							1.99438
							2.05781
							1.9841
							1.90262
							1.975
							2.02477
							2.01471
							1.97166
							3.14024
							3.10591
							3.04625
							2.91371
							2.96839
							2.89194
							3.06651
							3.10071
							3.07262
							2.90989
							2.8061
							2.67294
							2.65219
							2.8349
							2.95125
							3.10129
							2.19792
							2.16572
							2.18393
							2.21949
							2.17728
							2.04654
							2.05148
