# Supplementary material for: Multiplex translaminar imaging in the spinal cord of behaving mice
Source: Nat Commun. 2023 Mar 21;14:1427. doi: 10.1038/s41467-023-36959-2 (PMC10030868; doi:10.1038/s41467-023-36959-2)
Supplement: Supplementary file 9 — Source Data [file 41467_2023_36959_MOESM9_ESM.zip › SourceData/SourceData_SupplementaryFig8.xlsx]

## Sheet: Supplementary Figure 8b
Supplementary Fig. 8b Iba1-positive cell count - 2 weeks p.i. (analysis regions: 50 x 50μm)
Numbers are averages across 3 female mice, 4 slices per mouse
								Tissue depth (μm)
Distance from vertical prism face (μm)	750	700	650	600	550	500	450	400	350	300	250	200	150	100	50
0-50	10	11	10	3	2	1	2	1	2	2	2	3	2	1	3
50-100	11	12	7	8	7	2	3	2	1	2	2	3	3	2	2
100-150	5	8	6	5	4	4	3	4	2	2	2	3	2	2	1
150-200	4	5	4	1	2	1	2	2	3	3	2	2	2	3	2
200-250	1	2	2	3	0	2	1	1	2	2	2	3	2	3	2

## Sheet: Supplementary Figure 8c
Supplementary Fig. 8c Iba1-positive cell count - 4 weeks p.i. (analysis regions: 50 x 50μm)
Numbers are averages across 3 female mice, 4 slices per mouse
								Tissue depth (μm)
Distance from vertical prism face (μm)	750	700	650	600	550	500	450	400	350	300	250	200	150	100	50
0-50	10	11	11	3	2	1	2	2	2	1	2	3	2	1	3
50-100	11	9	9	6	5	2	3	2	7	2	2	2	3	2	2
100-150	4	8	6	5	5	2	3	4	2	2	3	3	2	1	1
150-200	4	2	3	1	2	2	1	2	3	1	2	2	2	3	2
200-250	1	2	2	3	0	2	2	2	0	2	2	0	2	3	2

## Sheet: Supplementary Figure 8d
Supplementary Fig. 8d Iba1-positive cell count - 2 weeks p.i. (analysis regions: 50 x 700μm)
All 3 mice are female
						Ipsilateral												Contralateral
Distance from vertical prism face (μm)	Mouse 1 (slice 1)	Mouse 1 (slice 2)	Mouse 1 (slice 3)	Mouse 1 (slice 4)	Mouse 2 (slice 1)	Mouse 2 (slice 2)	Mouse 2 (slice 3)	Mouse 2 (slice 4)	Mouse 3 (slice 1)	Mouse 3 (slice 2)	Mouse 3 (slice 3)	Mouse 3 (slice 4)	Mouse 1 (slice 1)	Mouse 1 (slice 2)	Mouse 1 (slice 3)	Mouse 1 (slice 4)	Mouse 2 (slice 1)	Mouse 2 (slice 2)	Mouse 2 (slice 3)	Mouse 2 (slice 4)	Mouse 3 (slice 1)	Mouse 3 (slice 2)	Mouse 3 (slice 3)	Mouse 3 (slice 4)
200-250	30	37	35	31	41	33	28	27	31	24	37	22	22	23	30	18	31	28	29	22	27	30	21	26
150-200	42	33	33	40	45	51	39	44	47	41	49	52	25	31	22	20	35	19	21	22	23	35	27	24
100-150	46	41	58	49	52	57	44	55	50	41	44	46	27	25	30	22	24	27	23	30	24	28	27	29
50-100	52	40	61	45	57	55	59	63	47	58	52	53	21	25	19	26	20	19	23	17	20	21	22	28
0-50	63	61	65	67	55	68	61	60	59	58	68	63	24	25	22	20	28	27	26	22	23	20	21	23
		Ipsilateral			Contralateral
Distance from vertical prism face (μm)	Mean	SD	SEM	Mean	SD	SEM
200-250	31.3333	5.61384	1.62057	25.5833	4.25245	1.22758
150-200	43	6.2668	1.80907	25.3333	5.54868	1.60177
100-150	48.5833	5.91544	1.70764	26.3333	2.70801	0.781736
50-100	53.5	6.82908	1.97139	21.75	3.22279	0.930339
0-50	62.3333	4.11943	1.18918	23.4167	2.64432	0.763349
Distance from prism face (μm)	P-value (paired two-sided t-tests)
200-250 Ipsilateral vs Contralateral	0.4347
150-200 Ipsilateral vs Contralateral	0.0817
100-150 Ipsilateral vs Contralateral	0.3092
50-100 Ipsilateral vs Contralateral	0.3733
0-50 Ipsilateral vs Contralateral	0.0052

## Sheet: Supplementary Figure 8e
Supplementary Fig. 8e Iba1-positive cell count - 2 weeks p.i. (analysis regions: 50 x 700μm)
All 3 mice are female
						Ipsilateral												Contralateral
Distance from vertical prism face (μm)	Mouse 1 (slice 1)	Mouse 1 (slice 2)	Mouse 1 (slice 3)	Mouse 1 (slice 4)	Mouse 2 (slice 1)	Mouse 2 (slice 2)	Mouse 2 (slice 3)	Mouse 2 (slice 4)	Mouse 3 (slice 1)	Mouse 3 (slice 2)	Mouse 3 (slice 3)	Mouse 3 (slice 4)	Mouse 1 (slice 1)	Mouse 1 (slice 2)	Mouse 1 (slice 3)	Mouse 1 (slice 4)	Mouse 2 (slice 1)	Mouse 2 (slice 2)	Mouse 2 (slice 3)	Mouse 2 (slice 4)	Mouse 3 (slice 1)	Mouse 3 (slice 2)	Mouse 3 (slice 3)	Mouse 3 (slice 4)
200-250	29	32	28	27	22	35	34	33	23	40	25	27	21	26	20	22	19	25	20	22	23	26	18	17
150-200	31	45	35	27	40	23	33	34	28	21	22	30	23	19	21	30	20	23	29	23	17	25	24	18
100-150	32	38	29	27	35	34	31	30	36	27	33	36	22	20	23	19	20	27	25	26	24	22	23	21
50-100	48	63	38	45	47	55	51	48	56	47	50	38	25	26	27	29	20	21	23	26	25	28	24	22
0-50	55	56	60	49	53	52	46	58	51	58	61	54	24	24	25	23	23	21	22	26	24	23	25	20
		Ipsilateral			Contralateral
Distance from vertical prism face (μm)	Mean	SD	SEM	Mean	SD	SEM
200-250	29.5833	5.33357	1.53967	21.5833	2.99874	0.865661
150-200	30.75	7.23784	2.08939	22.6667	4.03019	1.16342
100-150	32.3333	3.6265	1.04688	22.6667	2.49848	0.72125
50-100	48.8333	7.0946	2.04803	24.6667	2.77434	0.800883
0-50	54.4167	4.50168	1.29952	23.3333	1.72328	0.497468
Distance from prism face (μm)	P-value (paired two-sided t-tests)
200-250 Ipsilateral vs Contralateral	0.059
150-200 Ipsilateral vs Contralateral	0.065
100-150 Ipsilateral vs Contralateral	0.0116
50-100 Ipsilateral vs Contralateral	0.002696
0-50 Ipsilateral vs Contralateral	0.00166
