# Supplementary material for: Multiplex translaminar imaging in the spinal cord of behaving mice
Source: Nat Commun. 2023 Mar 21;14:1427. doi: 10.1038/s41467-023-36959-2 (PMC10030868; doi:10.1038/s41467-023-36959-2)
Supplement: Supplementary file 9 — Source Data [file 41467_2023_36959_MOESM9_ESM.zip › SourceData/SourceData_SupplementaryFig9.xlsx]

## Sheet: Supplementary Figure 9b
Supplementary Fig. 9b Von Frey mechanical stimulus sensitivity
All four mice are female
		Baseline plated				2 weeks post-implant				4 weeks post-implant
	2023-12-14		2023-12-16		2023-12-29		2023-12-31		2023-01-12		2023-01-14
Mouse ID	Contralateral	Ipsilateral	Contralateral	Ipsilateral	Contralateral	Ipsilateral	Contralateral	Ipsilateral	Contralateral	Ipsilateral	Contralateral	Ipsilateral
Mouse 1	5.5	6.5	7.5	5.5	4.5	6.5	5.5	6.5	5.5	6.5	6.5	8.5
Mouse 2	7.5	8.5	6.5	8.5	7.5	7.5	9.5	7.5	7.5	5.5	5.5	6.5
Mouse 3	7.5	7.5	7.5	5.5	8.5	7.5	6.5	7.5	8.5	6.5	8.5	6.5
Mouse 4	7.5	6.5	5.5	6.5	6.5	5.5	6.5	5.5	5.5	6.5	6.5	5.5
Mean	7	7.25	6.75	6.5	6.75	6.75	7	6.75	6.75	6.25	6.75	6.75
Transformed to grams
Mouse 1	0.592857	0.177807	0.177807	0.324676	0.0973756	0.324676	0.177807	0.324676	0.177807	0.324676	0.324676	1.08256
Mouse 2	0.324676	1.08256	0.592857	1.08256	0.592857	0.592857	1.97674	0.592857	0.592857	0.177807	0.177807	0.324676
Mouse 3	0.592857	0.177807	0.592857	0.592857	1.08256	0.592857	0.324676	0.592857	1.08256	0.324676	1.08256	0.324676
Mouse 4	0.177807	0.324676	0.592857	0.324676	0.324676	0.177807	0.324676	0.177807	0.177807	0.324676	0.324676	0.177807
	Baseline mean		2 weeks post-implant mean		4 weeks post-implant mean
	Contralateral	Ipsilateral	Contralateral	Ipsilateral	Contralateral	Ipsilateral
Mouse 1	0.385332	0.251242	0.137592	0.324676	0.251242	0.703615
Mouse 2	0.458766	1.08256	1.2848	0.592857	0.385332	0.251242
Mouse 3	0.592857	0.385332	0.703615	0.592857	1.08256	0.324676
Mouse 4	0.385332	0.324676	0.324676	0.177807	0.251242	0.251242
Mean	0.455572	0.510951	0.612671	0.422049	0.492593	0.382694
SD	0.0978513	0.384993	0.506185	0.206144	0.398355	0.21673
SEM	0.0489257	0.192496	0.253092	0.103072	0.199178	0.108365
P-value paired two-tailed t-test			ANOVA across all time points between the contralateral and ipsilateral hind paws (P = 0.62)
Baseline vs 2 weeks	0.4763
Baseline vs 4 weeks	0.7875
2 weeks vs 4 weeks	0.6565
Gram conversion
y=10^(0.2615x-2.1883)

## Sheet: Supplementary Figure 9d
Supplementary Fig. 9d Running speed (cm/s)
Mouse 1-4 all female
	Baseline				2 weeks after implantation				4 weeks after implantation
Mouse 1 (average across 5 runs)	Mouse 2 (average across 5 runs)	Mouse 3 (average across 5 runs)	Mouse 4 (average across 5 runs)	Mouse 1 (average across 5 runs)	Mouse 2 (average across 5 runs)	Mouse 3 (average across 5 runs)	Mouse 4 (average across 5 runs)	Mouse 1 (average across 5 runs)	Mouse 2 (average across 5 runs)	Mouse 3 (average across 5 runs)	Mouse 4 (average across 5 runs)
25	35	26	27	23	19	17	24	21	35	25	27
Baseline			2 weeks after implantation			4 weeks after implantation
Mean	SD	SEM	Mean	SD	SEM	Mean	SD	SEM
28.25	4.57347	2.28674	20.75	3.30404	1.65202	27	5.88784	2.94392
			P-value (paired two sided t-test) Baseline vs 2 weeks	0.1027		P-value (paired two sided t-test) Baseline vs 4 weeks	0.2783

## Sheet: Supplementary Figure 9e
Supplementary Fig. 9e Stride length (cm)
Mouse 1-4 all female
		Baseline				2 weeks after implantation				4 weeks after implantation
Paw analyzed	Mouse 1 (average across 5 runs)	Mouse 2 (average across 5 runs)	Mouse 3 (average across 5 runs)	Mouse 4 (average across 5 runs)	Mouse 1 (average across 5 runs)	Mouse 2 (average across 5 runs)	Mouse 3 (average across 5 runs)	Mouse 4 (average across 5 runs)	Mouse 1 (average across 5 runs)	Mouse 2 (average across 5 runs)	Mouse 3 (average across 5 runs)	Mouse 4 (average across 5 runs)
Front left	4	3.8	4.49	3.85	4.5	3.41	4.9	4.7	4.8	4.1	4.33	3.42
Front right	4.5	4.02	4.33	4.25	4.5	4.77	4.25	5.1	4.5	4.77	4.02	4.12
Rear left	3.8	3.55	4.2	3.92	4.1	4.23	3.8	4.15	4.33	4.15	3.85	4.52
Rear right	4.05	4.51	4.72	3.6	4.3	4.61	4.5	4.1	3.85	3.77	4.22	4.31
		Before Implantation		2 weeks after implantation			4 weeks after implantation
Paw analyzed	Mean	SD	SEM	Mean	SD	SEM	Mean	SD	SEM
Front left	4.035	0.315013	0.157507	4.3775	0.665351	0.332675	4.1625	0.574362	0.287181
Front right	4.275	0.199416	0.0997079	4.655	0.364829	0.182414	4.3525	0.346735	0.173367
Rear left	3.8675	0.269985	0.134992	4.07	0.187794	0.0938971	4.2125	0.285	0.1425
Rear right	4.22	0.499133	0.249566	4.3775	0.225148	0.112574	4.0375	0.267255	0.133627
	P-value (paired two tailed t-test)
Paw analyzed	Baseline vs 2 weeks	Baseline vs 4 weeks
Front left	0.388014	0.710519
Front right	0.117325	0.711752
Rear left	0.26422	0.129321
Rear right	0.586015	0.542986

## Sheet: Supplementary Figure 9f
Supplementary Fig. 9f Peak force (cN)
Mouse 1-4 all female
	Before implantation	Before implantation	Before implantation	Before implantation	2 weeks after implantation	2 weeks after implantation	2 weeks after implantation	2 weeks after implantation	4 weeks after implantation	4 weeks after implantation	4 weeks after implantation	4 weeks after implantation
Paw analyzed	Mouse 1 (average across 5 runs)	Mouse 2 (average across 5 runs)	Mouse 3 (average across 5 runs)	Mouse 4 (average across 5 runs)	Mouse 1 (average across 5 runs)	Mouse 2 (average across 5 runs)	Mouse 3 (average across 5 runs)	Mouse 4 (average across 5 runs)	Mouse 1 (average across 5 runs)	Mouse 2 (average across 5 runs)	Mouse 3 (average across 5 runs)	Mouse 4 (average across 5 runs)
Front left	16	17.12	15.8	18.4	16.5	18.5	19.1	18.5	22	20	19.5	18
Front right	19	15	14	16	15	16	16.2	15.4	18	19	17	15
Rear left	15.5	14.8	16	15.5	19	18	15.2	17.2	17	16	14	21
Rear right	15.8	16.4	16	14.8	15.5	17.5	16	16.2	16.5	17	18.51	17
	Before Implantation			2 weeks after implantation			4 weeks after implantation
Paw analyzed	Mean	SD	SEM	Mean	SD	SEM	Mean	SD	SEM
Front left	16.83	1.19705	0.598526	18.15	1.13578	0.567891	19.875	1.65202	0.826009
Front right	16	2.16025	1.08012	15.65	0.550757	0.275379	17.25	1.70783	0.853913
Rear left	15.45	0.493288	0.246644	17.35	1.61142	0.805709	17	2.94392	1.47196
Rear right	15.75	0.680686	0.340343	16.3	0.852447	0.426224	17.2525	0.870838	0.435419
	P-value (paired two tailed t-test)
Paw analyzed	Baseline vs 2 week	Baseline vs 4 week
Front left	0.160744	0.024474
Front right	0.764157	0.398956
Rear left	0.065003	0.339048
Rear right	0.352199	0.034702
