# Supplementary material for: Multiplex translaminar imaging in the spinal cord of behaving mice
Source: Nat Commun. 2023 Mar 21;14:1427. doi: 10.1038/s41467-023-36959-2 (PMC10030868; doi:10.1038/s41467-023-36959-2)
Supplement: Supplementary file 9 — Source Data [file 41467_2023_36959_MOESM9_ESM.zip › SourceData/SourceData_SupplementaryFig2.xlsx]

## Sheet: Supplementary Figure 2c 
	Supplementary Fig. 2c MTF 10 (across FOV)
			Location (μm)	-420	-230	0	230	420
	Spatial frequency	MTF 10	Tangential	327	303	373	163	70
			Sagittal	444	303	303	257	397
	Line width	MTF 10	Tangential	1.52905	1.65017	1.34048	3.06748	7.14286
			Sagittal	1.12613	1.65017	1.65017	1.94553	1.25945
			Mean			1.49532	2.07833	2.76437
			SEM			0.154841	0.336986	1.4619
