# Supplementary material for: Multiplex translaminar imaging in the spinal cord of behaving mice
Source: Nat Commun. 2023 Mar 21;14:1427. doi: 10.1038/s41467-023-36959-2 (PMC10030868; doi:10.1038/s41467-023-36959-2)
Supplement: Supplementary file 9 — Source Data [file 41467_2023_36959_MOESM9_ESM.zip › SourceData/SourceData_Fig1.xlsx]

## Sheet: Figure 1e
Fig. 1e Limit of resolution (across FOV)
	Location (μm)	-420	-230	0	230	420
Spatial frequency	Tangential	500	600	700	850	950
	Sagittal	850	700	850	600	400
	Location (μm)	-420	-230	0	230	420
Line width	Tangential	1	0.833333	0.714286	0.588235	0.526316
	Sagittal	0.588235	0.714286	0.588235	0.833333	1.25
	Mean			0.651261	0.742297	0.841138
	SEM			0.0630252	0.0585198	0.172114
